# Supplementary material for: 1-(4,6-Dimethyl­pyrimidin-2-yl)-3-(3,5-dinitro­benzo­yl)thio­urea monohydrate
Source: Acta Crystallogr Sect E Struct Rep Online. 2011 Apr 13;67(Pt 5):o1094. doi: 10.1107/S1600536811012323 (PMC3089191; doi:10.1107/S1600536811012323)
Supplement: Supplementary file 1 [file e-67-o1094-sup1.cif]

##############################################################################
#                                                                            #
# This CIF contains the data in a paper accepted for publication in          #
# Acta Crystallographica Section E. It conforms to the requirements of       #
# Notes for Authors for Acta Crystallographica Section E, and has been       #
# peer reviewed under the auspices of the IUCr Commission on Journals.       #
#                                                                            #
# Full details of the Crystallographic Information File format               #
# are given in the paper "The Crystallographic Information File (CIF):       #
# a New Standard Archive File for Crystallography" by S. R. Hall, F. H.      #
# Allen and I. D. Brown [Acta Cryst. (1991), A47, 655-685].                  #
#                                                                            #
# The current version of the core CIF dictionary is obtainable from          #
# ftp://ftp.iucr.org/pub/cif_core.dic.                                       #
#                                                                            #
# Software is freely available for graphical display of the structure(s)     #
# in this CIF. For information consult the CIF software page                 #
# http://www.iucr.org/resources/cif/software.                                #
#                                                                            #
# This file may be used for bona fide research purposes within the           #
# scientific community so long as proper attribution is given to the journal # 
# article from which it was obtained.                                        #
#                                                                            #
##############################################################################
data_global
_audit_creation_method     'SHELXL97'
_journal_date_recd_electronic     2011-03-22
_journal_date_accepted     2011-04-02
_journal_name_full     'Acta Crystallographica, Section E'
_journal_year     2011
_journal_volume     67
_journal_issue      5
_journal_page_first     o1094
_journal_page_last     o1094
_journal_paper_category     QO
_journal_coeditor_code     PV2402
_publ_contact_author_name     'Saeed, Sohail'
_publ_contact_author_address
;
Department of Chemistry, Research Complex
Allama Iqbal Open University
Islamabad-44000, Pakistan
;
_publ_contact_author_email     sohail262001@yahoo.com
_publ_contact_author_fax     092-51-925-0081
_publ_contact_author_phone     092-51-925-0081
_publ_section_title
;
1-(4,6-Dimethylpyrimidin-2-yl)-3-(3,5-dinitrobenzoyl)thiourea monohydrate
;
loop_
    _publ_author_name
    _publ_author_footnote
    _publ_author_address
    'Saeed, Sohail' .
;
Department of Chemistry, Research Complex, Allama Iqbal Open University,
Islamabad 44000,
Pakistan
;
    'Rashid, Naghmana' .
;
Department of Chemistry, Research Complex, Allama Iqbal Open University,
Islamabad 44000,
Pakistan
;
    'Wong, Wing-Tak' .
;
Department of Chemistry
The University of Hong Kong
Pokfulam Road, Pokfulam,
Hong Kong SAR,
People's Republic of China
;
    'Hussain, Rizwan' .
;
National Engineering & Scientific Commission, PO Box 2801, Islamabad,
Pakistan
;
data_I
_audit_creation_method     SHELXL-97
_chemical_name_systematic
;
1-(4,6-Dimethylpyrimidin-2-yl)-3-(3,5-dinitrobenzoyl)thiourea monohydrate
;
_chemical_name_common     ?
_chemical_formula_moiety     'C14 H12 N6 O5 S, H2 O'
_chemical_formula_sum     'C14 H14 N6 O6 S'
_chemical_formula_iupac     'C14 H12 N6 O5 S, H2 O'
_chemical_formula_weight     394.37
_chemical_melting_point     ?
_symmetry_cell_setting     monoclinic
_symmetry_space_group_name_H-M     'P 21/n'
_symmetry_space_group_name_Hall     '-P 2yn'
loop_
    _symmetry_equiv_pos_as_xyz
    'x, y, z'
    '-x+1/2, y+1/2, -z+1/2'
    '-x, -y, -z'
    'x-1/2, -y-1/2, z-1/2'
_cell_length_a     6.7892(6)
_cell_length_b     10.1823(9)
_cell_length_c     24.267(2)
_cell_angle_alpha     90.00
_cell_angle_beta     92.9010(10)
_cell_angle_gamma     90.00
_cell_volume     1675.4(3)
_cell_formula_units_Z     4
_cell_measurement_reflns_used     11914
_cell_measurement_theta_min     2.04
_cell_measurement_theta_max     25.03
_cell_measurement_temperature     297(2)
_exptl_crystal_description     prism
_exptl_crystal_colour     yellow
_exptl_crystal_size_max     0.40
_exptl_crystal_size_mid     0.16
_exptl_crystal_size_min     0.14
_exptl_crystal_density_diffrn     1.563
_exptl_crystal_density_meas     ?
_exptl_crystal_density_method     'not measured'
_exptl_crystal_F_000     816
_exptl_absorpt_coefficient_mu     0.242
_exptl_absorpt_correction_type     multi-scan
_exptl_absorpt_process_details     '(SADABS; Sheldrick, 2004)'
_exptl_absorpt_correction_T_min     0.9093
_exptl_absorpt_correction_T_max     0.9669
_exptl_special_details
;
;
_diffrn_ambient_temperature     297(2)
_diffrn_radiation_type     MoK\a
_diffrn_radiation_wavelength     0.71073
_diffrn_radiation_source     'fine-focus sealed tube'
_diffrn_radiation_monochromator     graphite
_diffrn_measurement_device_type     'Bruker SMART 1000 CCD'
_diffrn_measurement_method     \w
_diffrn_detector_area_resol_mean     ?
_diffrn_reflns_number     9067
_diffrn_reflns_av_R_equivalents     0.0200
_diffrn_reflns_av_sigmaI/netI     0.0220
_diffrn_reflns_theta_min     2.61
_diffrn_reflns_theta_max     25.02
_diffrn_reflns_theta_full     25.02
_diffrn_measured_fraction_theta_max     0.994
_diffrn_measured_fraction_theta_full     0.994
_diffrn_reflns_limit_h_min     -8
_diffrn_reflns_limit_h_max     8
_diffrn_reflns_limit_k_min     -11
_diffrn_reflns_limit_k_max     12
_diffrn_reflns_limit_l_min     -23
_diffrn_reflns_limit_l_max     28
_diffrn_standards_number     0
_diffrn_standards_interval_count     .
_diffrn_standards_interval_time     .
_diffrn_standards_decay_%     ?
_refine_special_details
;
Refinement of <i>F</i>^2^ against ALL reflections. The weighted <i>R</i>-factor
<i>wR</i> and goodness of fit <i>S</i> are based on <i>F</i>^2^, conventional
<i>R</i>-factors <i>R</i> are based on <i>F</i>, with <i>F</i> set to zero for
negative <i>F</i>^2^. The threshold expression of <i>F</i>^2^ >
\s(<i>F</i>^2^) is used only for calculating <i>R</i>-factors(gt) <i>etc</i>.
and is not relevant to the choice of reflections for refinement.
<i>R</i>-factors based on <i>F</i>^2^ are statistically about twice as large
as those based on <i>F</i>, and <i>R</i>- factors based on ALL data will be
even larger.
The structure was solved by direct methods (<i>SHELXS97</i>) and expanded using
Fourier techniques. All non-H atoms were refined anisotropically.
All of the C-bound H atoms are observable from difference Fourier map but are
all placed at geometrical positions with C---H = 0.93 and 0.96\%A for phenyl
and methyl H-atoms. All C-bound H-atoms are refined using riding model with
<i>U</i>~iso~(H) = 1.2<i>U</i>~eq~(Carrier). Both the N-- and O-bound H-atoms
were located from difference Fourier map and refined isotropically.
Highest peak is 0.20 at (0.0792, 0.5848, 0.1447) [0.83\%A from Hl4C] Deepest
hole is -0.23 at (0.0397, 0.8302, 0.0937) [0.74\%A from Sl]
;
_reflns_number_total     2942
_reflns_number_gt     2499
_reflns_threshold_expression     I>2\s(I)
_refine_ls_structure_factor_coef     Fsqd
_refine_ls_matrix_type     full
_refine_ls_R_factor_all     0.0444
_refine_ls_R_factor_gt     0.0375
_refine_ls_wR_factor_gt     0.0996
_refine_ls_wR_factor_ref     0.1045
_refine_ls_goodness_of_fit_ref     1.056
_refine_ls_restrained_S_all     1.056
_refine_ls_number_reflns     2942
_refine_ls_number_parameters     263
_refine_ls_number_restraints     0
_refine_ls_hydrogen_treatment     mixed
_refine_ls_weighting_scheme     calc
_refine_ls_weighting_details
         'calc w=1/[\s^2^(Fo^2^)+(0.0466P)^2^+0.9069P] where P=(Fo^2^+2Fc^2^)/3'
_atom_sites_solution_hydrogens     geom
_atom_sites_solution_primary     direct
_atom_sites_solution_secondary     difmap
_refine_ls_shift/su_max     0.003
_refine_ls_shift/su_mean     0.000
_refine_diff_density_max     0.200
_refine_diff_density_min     -0.234
_refine_ls_extinction_method     'SHELXL97 (Sheldrick, 2008)'
_refine_ls_extinction_coef     0.0044(6)
_refine_ls_extinction_expression
                                  'Fc^*^=kFc[1+0.001xFc^2^\l^3^/sin(2\q)]^-1/4^'
loop_
    _atom_type_symbol
    _atom_type_description
    _atom_type_scat_dispersion_real
    _atom_type_scat_dispersion_imag
    _atom_type_scat_source
    'C' 'C' 0.0033 0.0016
                         'International Tables Vol C Tables 4.2.6.8 and 6.1.1.4'
    'H' 'H' 0.0000 0.0000
                         'International Tables Vol C Tables 4.2.6.8 and 6.1.1.4'
    'N' 'N' 0.0061 0.0033
                         'International Tables Vol C Tables 4.2.6.8 and 6.1.1.4'
    'O' 'O' 0.0106 0.0060
                         'International Tables Vol C Tables 4.2.6.8 and 6.1.1.4'
    'S' 'S' 0.1246 0.1234
                         'International Tables Vol C Tables 4.2.6.8 and 6.1.1.4'
_computing_data_collection     'SMART (Bruker, 2007)'
_computing_cell_refinement     'SAINT (Bruker, 2007)'
_computing_data_reduction     'SAINT (Bruker, 2007)'
_computing_structure_solution     'SIR92 (Altomare <i>et al.</i>, 1994)'
_computing_structure_refinement     'SHELXL97 (Sheldrick, 2008)'
_computing_molecular_graphics     'Mercury (Macrae <i>et al.</i>, 2008)'
_computing_publication_material     'SHELXL97 (Sheldrick, 2008)'
loop_
    _atom_site_type_symbol
    _atom_site_label
    _atom_site_fract_x
    _atom_site_fract_y
    _atom_site_fract_z
    _atom_site_U_iso_or_equiv
    _atom_site_adp_type
    _atom_site_calc_flag
    _atom_site_refinement_flags
    _atom_site_occupancy
    _atom_site_symmetry_multiplicity
    _atom_site_disorder_assembly
    _atom_site_disorder_group
    S S1 0.64692(10) 0.68130(5) 0.59394(2) 0.05020(19) Uani d . 1 1 . .
    O O1 0.9131(3) 0.89155(18) 0.30790(8) 0.0777(6) Uani d . 1 1 . .
    O O2 1.0041(4) 0.7610(2) 0.24468(8) 0.0851(7) Uani d . 1 1 . .
    O O3 0.9757(3) 0.29505(18) 0.27197(7) 0.0759(6) Uani d . 1 1 . .
    O O4 0.8719(4) 0.21594(17) 0.34703(7) 0.0802(6) Uani d . 1 1 . .
    O O5 0.7636(3) 0.73999(15) 0.48300(6) 0.0608(5) Uani d . 1 1 . .
    O O6 0.5934(4) 0.4521(2) 0.70525(8) 0.0692(6) Uani d . 1 1 . .
    H H6A 0.561(5) 0.395(4) 0.7269(16) 0.108(14) Uiso d . 1 1 . .
    H H6B 0.569(6) 0.512(4) 0.7202(16) 0.108(15) Uiso d . 1 1 . .
    N N1 0.9439(3) 0.7823(2) 0.29029(8) 0.0563(5) Uani d . 1 1 . .
    N N2 0.9151(3) 0.30735(18) 0.31844(8) 0.0519(5) Uani d . 1 1 . .
    N N3 0.7393(2) 0.52460(16) 0.50834(6) 0.0338(4) Uani d . 1 1 . .
    H H3N 0.753(3) 0.447(2) 0.4988(8) 0.035(6) Uiso d . 1 1 . .
    N N4 0.6648(2) 0.42786(15) 0.59103(7) 0.0354(4) Uani d . 1 1 . .
    H H4N 0.632(3) 0.440(2) 0.6254(10) 0.037(5) Uiso d . 1 1 . .
    N N5 0.6445(3) 0.21615(16) 0.61919(7) 0.0405(4) Uani d . 1 1 . .
    N N6 0.7339(2) 0.26275(15) 0.52709(6) 0.0346(4) Uani d . 1 1 . .
    C C1 0.8532(3) 0.6919(2) 0.37878(8) 0.0395(5) Uani d . 1 1 . .
    H H1 0.8383 0.7775 0.3913 0.047 Uiso calc R 1 1 . .
    C C2 0.9061(3) 0.6685(2) 0.32582(8) 0.0416(5) Uani d . 1 1 . .
    C C3 0.9278(3) 0.5444(2) 0.30505(8) 0.0437(5) Uani d . 1 1 . .
    H H3 0.9645 0.5305 0.2691 0.052 Uiso calc R 1 1 . .
    C C4 0.8928(3) 0.4414(2) 0.33990(8) 0.0399(5) Uani d . 1 1 . .
    C C5 0.8407(3) 0.45841(19) 0.39404(8) 0.0363(4) Uani d . 1 1 . .
    H H5 0.8188 0.3865 0.4166 0.044 Uiso calc R 1 1 . .
    C C6 0.8221(3) 0.58592(19) 0.41368(8) 0.0341(4) Uani d . 1 1 . .
    C C7 0.7720(3) 0.62534(18) 0.47127(8) 0.0362(4) Uani d . 1 1 . .
    C C8 0.6868(3) 0.54090(18) 0.56219(8) 0.0330(4) Uani d . 1 1 . .
    C C9 0.6830(3) 0.29543(18) 0.57718(8) 0.0331(4) Uani d . 1 1 . .
    C C10 0.6548(3) 0.0876(2) 0.60875(8) 0.0417(5) Uani d . 1 1 . .
    C C11 0.7017(3) 0.04196(19) 0.55717(8) 0.0429(5) Uani d . 1 1 . .
    H H11 0.7055 -0.0477 0.5499 0.051 Uiso calc R 1 1 . .
    C C12 0.7424(3) 0.13190(19) 0.51685(8) 0.0371(4) Uani d . 1 1 . .
    C C13 0.7985(4) 0.0930(2) 0.46069(8) 0.0496(6) Uani d . 1 1 . .
    H H13A 0.9262 0.1281 0.4539 0.060 Uiso calc R 1 1 . .
    H H13B 0.7032 0.1269 0.4338 0.060 Uiso calc R 1 1 . .
    H H13C 0.8021 -0.0010 0.4581 0.060 Uiso calc R 1 1 . .
    C C14 0.6125(4) -0.0021(2) 0.65554(9) 0.0600(7) Uani d . 1 1 . .
    H H14A 0.6208 0.0462 0.6895 0.072 Uiso calc R 1 1 . .
    H H14B 0.7073 -0.0722 0.6573 0.072 Uiso calc R 1 1 . .
    H H14C 0.4824 -0.0381 0.6498 0.072 Uiso calc R 1 1 . .
loop_
    _atom_site_aniso_label
    _atom_site_aniso_U_11
    _atom_site_aniso_U_22
    _atom_site_aniso_U_33
    _atom_site_aniso_U_12
    _atom_site_aniso_U_13
    _atom_site_aniso_U_23
    S1 0.0823(4) 0.0302(3) 0.0389(3) 0.0073(2) 0.0114(3) -0.0046(2)
    O1 0.1246(17) 0.0442(10) 0.0658(12) -0.0034(10) 0.0201(11) 0.0142(9)
    O2 0.1375(18) 0.0706(13) 0.0507(11) -0.0010(12) 0.0386(11) 0.0165(9)
    O3 0.1253(16) 0.0596(11) 0.0457(10) 0.0000(10) 0.0324(10) -0.0116(8)
    O4 0.1496(19) 0.0412(9) 0.0524(11) -0.0108(11) 0.0316(11) -0.0044(8)
    O5 0.1047(13) 0.0309(8) 0.0490(9) -0.0032(8) 0.0266(9) -0.0014(7)
    O6 0.1083(16) 0.0545(11) 0.0466(10) 0.0065(11) 0.0221(10) -0.0072(9)
    N1 0.0725(14) 0.0516(12) 0.0452(11) -0.0031(10) 0.0085(10) 0.0142(9)
    N2 0.0741(13) 0.0450(11) 0.0374(10) -0.0029(9) 0.0101(9) -0.0037(8)
    N3 0.0430(9) 0.0269(8) 0.0320(8) 0.0018(7) 0.0057(7) -0.0014(7)
    N4 0.0495(10) 0.0294(8) 0.0278(8) 0.0022(7) 0.0070(7) -0.0019(6)
    N5 0.0561(10) 0.0331(9) 0.0327(9) -0.0012(7) 0.0063(7) 0.0004(7)
    N6 0.0429(9) 0.0296(8) 0.0315(8) 0.0024(7) 0.0038(7) -0.0008(7)
    C1 0.0421(11) 0.0363(11) 0.0403(11) -0.0004(8) 0.0036(9) 0.0033(8)
    C2 0.0458(11) 0.0443(12) 0.0349(11) -0.0030(9) 0.0042(9) 0.0102(9)
    C3 0.0495(12) 0.0506(12) 0.0316(10) -0.0043(10) 0.0071(9) 0.0013(9)
    C4 0.0459(11) 0.0409(11) 0.0330(10) -0.0012(9) 0.0036(8) -0.0025(8)
    C5 0.0390(10) 0.0375(10) 0.0325(10) -0.0035(8) 0.0033(8) 0.0020(8)
    C6 0.0337(10) 0.0364(10) 0.0323(10) -0.0009(8) 0.0025(7) 0.0020(8)
    C7 0.0409(11) 0.0305(10) 0.0374(10) -0.0013(8) 0.0041(8) -0.0001(8)
    C8 0.0351(10) 0.0317(9) 0.0321(10) 0.0014(8) 0.0013(8) -0.0011(8)
    C9 0.0369(10) 0.0304(9) 0.0320(10) 0.0008(8) 0.0023(8) 0.0002(8)
    C10 0.0557(12) 0.0342(10) 0.0353(10) -0.0034(9) 0.0044(9) 0.0017(8)
    C11 0.0602(13) 0.0287(10) 0.0403(11) 0.0009(9) 0.0073(9) -0.0020(8)
    C12 0.0438(11) 0.0326(10) 0.0350(10) 0.0028(8) 0.0031(8) -0.0024(8)
    C13 0.0744(15) 0.0351(11) 0.0403(12) 0.0044(10) 0.0132(11) -0.0043(9)
    C14 0.105(2) 0.0363(12) 0.0400(12) -0.0073(12) 0.0160(12) 0.0025(10)
_geom_special_details
;
All e.s.d.'s (except the e.s.d. in the dihedral angle between two l.s. planes)
are estimated using the full covariance matrix. The cell e.s.d.'s are taken
into account individually in the estimation of e.s.d.'s in distances, angles
and torsion angles; correlations between e.s.d.'s in cell parameters are only
used when they are defined by crystal symmetry. An approximate (isotropic)
treatment of cell e.s.d.'s is used for estimating e.s.d.'s involving l.s.
planes.
;
loop_
    _geom_bond_atom_site_label_1
    _geom_bond_atom_site_label_2
    _geom_bond_site_symmetry_2
    _geom_bond_distance
    _geom_bond_publ_flag
    S1 C8 . 1.6528(19) ?
    O1 N1 . 1.213(3) ?
    O2 N1 . 1.218(3) ?
    O3 N2 . 1.226(2) ?
    O4 N2 . 1.206(2) ?
    O5 C7 . 1.204(2) ?
    O6 H6A . 0.82(4) ?
    O6 H6B . 0.73(4) ?
    N1 C2 . 1.475(3) ?
    N2 C4 . 1.472(3) ?
    N3 C8 . 1.382(2) ?
    N3 C7 . 1.390(2) ?
    N3 H3N . 0.83(2) ?
    N4 C8 . 1.359(2) ?
    N4 C9 . 1.397(2) ?
    N4 H4N . 0.88(2) ?
    N5 C9 . 1.337(2) ?
    N5 C10 . 1.336(3) ?
    N6 C9 . 1.323(2) ?
    N6 C12 . 1.357(2) ?
    C1 C2 . 1.373(3) ?
    C1 C6 . 1.395(3) ?
    C1 H1 . 0.9300 ?
    C2 C3 . 1.372(3) ?
    C3 C4 . 1.375(3) ?
    C3 H3 . 0.9300 ?
    C4 C5 . 1.389(3) ?
    C5 C6 . 1.391(3) ?
    C5 H5 . 0.9300 ?
    C6 C7 . 1.509(3) ?
    C10 C11 . 1.387(3) ?
    C10 C14 . 1.496(3) ?
    C11 C12 . 1.379(3) ?
    C11 H11 . 0.9300 ?
    C12 C13 . 1.487(3) ?
    C13 H13A . 0.9600 ?
    C13 H13B . 0.9600 ?
    C13 H13C . 0.9600 ?
    C14 H14A . 0.9600 ?
    C14 H14B . 0.9600 ?
    C14 H14C . 0.9600 ?
loop_
    _geom_angle_atom_site_label_1
    _geom_angle_atom_site_label_2
    _geom_angle_atom_site_label_3
    _geom_angle_site_symmetry_1
    _geom_angle_site_symmetry_3
    _geom_angle
    _geom_angle_publ_flag
    H6A O6 H6B . . 101(4) ?
    O1 N1 O2 . . 123.7(2) ?
    O1 N1 C2 . . 118.43(19) ?
    O2 N1 C2 . . 117.9(2) ?
    O4 N2 O3 . . 123.56(19) ?
    O4 N2 C4 . . 118.69(17) ?
    O3 N2 C4 . . 117.75(18) ?
    C8 N3 C7 . . 125.51(17) ?
    C8 N3 H3N . . 114.5(14) ?
    C7 N3 H3N . . 119.9(14) ?
    C8 N4 C9 . . 132.86(16) ?
    C8 N4 H4N . . 114.2(14) ?
    C9 N4 H4N . . 112.9(14) ?
    C9 N5 C10 . . 115.67(17) ?
    C9 N6 C12 . . 115.51(16) ?
    C2 C1 C6 . . 119.31(19) ?
    C2 C1 H1 . . 120.3 ?
    C6 C1 H1 . . 120.3 ?
    C1 C2 C3 . . 122.81(18) ?
    C1 C2 N1 . . 118.21(19) ?
    C3 C2 N1 . . 118.97(18) ?
    C2 C3 C4 . . 116.83(18) ?
    C2 C3 H3 . . 121.6 ?
    C4 C3 H3 . . 121.6 ?
    C3 C4 C5 . . 123.19(19) ?
    C3 C4 N2 . . 117.74(17) ?
    C5 C4 N2 . . 119.06(17) ?
    C4 C5 C6 . . 118.16(17) ?
    C4 C5 H5 . . 120.9 ?
    C6 C5 H5 . . 120.9 ?
    C5 C6 C1 . . 119.68(17) ?
    C5 C6 C7 . . 126.44(17) ?
    C1 C6 C7 . . 113.88(17) ?
    O5 C7 N3 . . 123.49(18) ?
    O5 C7 C6 . . 119.51(17) ?
    N3 C7 C6 . . 117.00(16) ?
    N4 C8 N3 . . 115.18(16) ?
    N4 C8 S1 . . 117.87(14) ?
    N3 C8 S1 . . 126.94(14) ?
    N6 C9 N5 . . 128.26(17) ?
    N6 C9 N4 . . 119.63(16) ?
    N5 C9 N4 . . 112.11(16) ?
    N5 C10 C11 . . 121.06(18) ?
    N5 C10 C14 . . 116.15(18) ?
    C11 C10 C14 . . 122.79(19) ?
    C12 C11 C10 . . 118.78(18) ?
    C12 C11 H11 . . 120.6 ?
    C10 C11 H11 . . 120.6 ?
    N6 C12 C11 . . 120.68(17) ?
    N6 C12 C13 . . 116.40(17) ?
    C11 C12 C13 . . 122.92(18) ?
    C12 C13 H13A . . 109.5 ?
    C12 C13 H13B . . 109.5 ?
    H13A C13 H13B . . 109.5 ?
    C12 C13 H13C . . 109.5 ?
    H13A C13 H13C . . 109.5 ?
    H13B C13 H13C . . 109.5 ?
    C10 C14 H14A . . 109.5 ?
    C10 C14 H14B . . 109.5 ?
    H14A C14 H14B . . 109.5 ?
    C10 C14 H14C . . 109.5 ?
    H14A C14 H14C . . 109.5 ?
    H14B C14 H14C . . 109.5 ?
loop_
    _geom_hbond_atom_site_label_D
    _geom_hbond_atom_site_label_H
    _geom_hbond_atom_site_label_A
    _geom_hbond_site_symmetry_A
    _geom_hbond_distance_DH
    _geom_hbond_distance_HA
    _geom_hbond_distance_DA
    _geom_hbond_angle_DHA
    N4 H4N O6 . 0.88(2) 1.97(2) 2.849(2) 171.9(19)
    N3 H3N N6 . 0.83(2) 2.00(2) 2.705(2) 141.8(19)
    O6 H6A O3 4_566 0.82(4) 2.32(4) 3.119(3) 168(4)
    O6 H6B O2 4_576 0.73(4) 2.44(4) 3.143(3) 164(4)
    O6 H6B O1 4_576 0.73(4) 2.62(4) 3.248(3) 146(4)
