# Supplementary material for: 1-(4,6-Dimethyl­pyrimidin-2-yl)-3-(3,5-dinitro­benzo­yl)thio­urea monohydrate
Source: Acta Crystallogr Sect E Struct Rep Online. 2011 Apr 13;67(Pt 5):o1094. doi: 10.1107/S1600536811012323 (PMC3089191; doi:10.1107/S1600536811012323)
Supplement: Supplementary file 2 [file e-67-o1094-Isup2.hkl]

# 
# h,k,l, Fc-squared, Fo-squared, sigma(Fo-squared) and status flag 
# 
data_I
_shelx_title '  Template texray.inf' 
_shelx_refln_list_code          4 
_shelx_F_calc_maximum      505.22 
_exptl_crystal_F_000       816.00 
_reflns_d_resolution_high  0.8402 
 
loop_ 
 _symmetry_equiv_pos_as_xyz 
 'x, y, z' 
 '-x+1/2, y+1/2, -z+1/2' 
 '-x, -y, -z' 
 'x-1/2, -y-1/2, z-1/2' 
 
_cell_length_a     6.7892 
_cell_length_b    10.1823 
_cell_length_c    24.2673 
_cell_angle_alpha  90.000 
_cell_angle_beta   92.901 
_cell_angle_gamma  90.000 
 
_shelx_F_squared_multiplier     1.000 
 
loop_ 
 _refln_index_h 
 _refln_index_k 
 _refln_index_l 
 _refln_F_squared_calc 
 _refln_F_squared_meas 
 _refln_F_squared_sigma 
 _refln_observed_status 
   2   0   0     9112.92     9536.26    225.96 o 
   4   0   0      885.96      881.09     16.66 o 
   6   0   0       13.25        5.18      1.82 o 
   1   1   0      547.47      526.02      5.99 o 
   2   1   0      868.59      892.08     12.74 o 
   3   1   0        8.74       11.28      1.05 o 
   4   1   0      140.76      154.15      2.62 o 
   5   1   0       23.56       22.08      1.44 o 
   6   1   0       86.21       80.80      2.96 o 
   7   1   0        0.27        1.35      1.36 o 
   8   1   0        2.23        0.95      2.31 o 
   0   2   0     2640.77     3056.95     42.58 o 
   1   2   0     8489.06     8313.99    138.75 o 
   2   2   0      921.31      861.91      8.98 o 
   3   2   0     1481.82     1588.92     15.15 o 
   4   2   0       44.90       43.43      1.36 o 
   5   2   0       60.35       61.33      2.12 o 
   6   2   0        1.06        0.19      1.15 o 
   7   2   0        1.22       -0.98      1.53 o 
   1   3   0      527.56      494.13      5.79 o 
   2   3   0     1313.90     1207.69     12.50 o 
   3   3   0      345.11      355.85      3.96 o 
   4   3   0      140.26      113.63      2.53 o 
   5   3   0        2.42        2.34      1.51 o 
   6   3   0        1.59        0.69      1.22 o 
   7   3   0       20.43       18.97      2.23 o 
   0   4   0     6993.22     7588.23    104.72 o 
   1   4   0      993.82      941.43      9.70 o 
   2   4   0        6.10        5.84      1.61 o 
   3   4   0     1316.89     1465.56     18.54 o 
   4   4   0       92.57       85.79      2.12 o 
   5   4   0      903.47      916.90     19.81 o 
   6   4   0        0.02       -1.21      1.21 o 
   7   4   0       59.76       59.16      3.48 o 
   1   5   0      152.46      168.46      2.34 o 
   2   5   0      599.18      587.09      7.16 o 
   3   5   0      469.45      514.30     12.27 o 
   4   5   0        1.89        2.34      0.91 o 
   5   5   0      178.11      163.69      3.90 o 
   6   5   0        0.36        0.32      1.56 o 
   7   5   0        2.24        0.89      1.70 o 
   0   6   0      811.96      947.77     14.16 o 
   1   6   0       39.24       37.36      2.01 o 
   2   6   0      185.71      186.99      3.56 o 
   3   6   0        6.20       10.33      1.27 o 
   4   6   0      208.81      219.19      3.91 o 
   5   6   0      133.26      131.85      5.41 o 
   6   6   0       15.30       14.54      2.11 o 
   7   6   0        5.98        2.31      2.02 o 
   1   7   0       30.43       26.62      1.23 o 
   2   7   0      884.68      867.25     11.88 o 
   3   7   0       18.92       22.23      1.54 o 
   4   7   0      223.25      214.78      5.25 o 
   5   7   0       30.97       37.01      2.23 o 
   6   7   0        1.10        0.27      1.83 o 
   0   8   0     1125.51     1183.29     34.27 o 
   1   8   0       52.90       45.33      2.01 o 
   2   8   0       60.04       51.30      2.46 o 
   3   8   0        0.17       13.36      1.78 o 
   4   8   0     1119.18     1175.31     31.90 o 
   5   8   0      205.83      207.53      5.56 o 
   6   8   0      198.59      202.38      5.86 o 
   1   9   0        9.95        9.84      2.09 o 
   2   9   0        1.57       -1.57      1.82 o 
   3   9   0       85.73       94.78      3.00 o 
   4   9   0       75.91       77.68      3.63 o 
   5   9   0        6.16        6.76      1.97 o 
   0  10   0       68.86       61.75      4.75 o 
   1  10   0        1.68       -1.57      1.57 o 
   2  10   0       23.36       22.63      1.99 o 
   3  10   0      185.81      184.38      7.44 o 
   4  10   0      108.39      117.29      6.38 o 
   1  11   0        2.52       -0.39      1.83 o 
   2  11   0        0.13        0.27      2.17 o 
   3  11   0       75.36       79.67      5.00 o 
   0  12   0       49.89       59.96      5.79 o 
   1  12   0      160.97      183.15      7.20 o 
  -7   0   1       57.52       54.77      4.60 o 
  -5   0   1       53.70       52.68      2.73 o 
  -3   0   1     8649.12     8771.99    149.81 o 
  -1   0   1        2.74        1.90      0.67 o 
   1   0   1       94.70       75.30      7.72 o 
   3   0   1        9.98       21.08      2.23 o 
   5   0   1     1306.99     1237.09     23.23 o 
   7   0   1        0.06       -0.15      2.08 o 
  -8   1   1        2.23       -0.38      2.03 o 
  -7   1   1        0.15       -1.26      1.26 o 
  -6   1   1       12.88        9.54      1.53 o 
  -5   1   1       10.88       10.01      1.12 o 
  -4   1   1       52.30       55.72      1.54 o 
  -3   1   1       27.97       28.47      1.02 o 
  -2   1   1      718.62      722.50      7.47 o 
  -1   1   1      642.39      605.72      6.25 o 
   1   1   1        6.14        8.18      0.60 o 
   2   1   1     6239.10     6494.32     99.58 o 
   3   1   1      347.76      368.10      7.40 o 
   4   1   1      139.25      121.89      3.67 o 
   5   1   1       36.50       39.15      1.56 o 
   6   1   1       38.03       40.48      2.30 o 
   7   1   1        0.08        0.38      1.67 o 
   8   1   1        3.58        0.43      2.28 o 
  -7   2   1       24.61       18.60      2.25 o 
  -6   2   1       98.76       90.33      2.83 o 
  -5   2   1       79.43       75.24      2.57 o 
  -4   2   1       92.82       80.04      1.68 o 
  -3   2   1     1076.28     1047.82     10.21 o 
  -2   2   1       30.11       36.93      1.19 o 
  -1   2   1     1841.13     1716.20     17.24 o 
   0   2   1     1312.54     1445.03     15.62 o 
   1   2   1      213.53      199.23      3.24 o 
   2   2   1     1011.88      917.65     10.45 o 
   3   2   1      308.26      324.64      6.50 o 
   4   2   1        1.48        0.31      1.23 o 
   5   2   1       61.71       61.18      2.14 o 
   6   2   1       34.07       36.59      2.36 o 
   7   2   1        8.58       10.52      2.04 o 
  -7   3   1       16.19       12.33      2.06 o 
  -6   3   1        5.42        3.98      1.69 o 
  -5   3   1       87.53       88.79      2.59 o 
  -4   3   1      508.18      500.83      5.95 o 
  -3   3   1       39.09       39.38      1.49 o 
  -2   3   1       76.05       57.95      1.77 o 
  -1   3   1       80.04       75.99      1.67 o 
   0   3   1      585.08      654.25      7.41 o 
   1   3   1     1134.49     1013.46     12.51 o 
   2   3   1       88.37       86.71      1.72 o 
   3   3   1        0.01        0.36      0.63 o 
   4   3   1       56.40       62.15      1.71 o 
   5   3   1      101.89       87.92      3.14 o 
   6   3   1       83.46       79.38      3.23 o 
   7   3   1       24.06       21.02      2.40 o 
  -7   4   1       71.30       70.37      3.59 o 
  -6   4   1       21.64       19.90      2.11 o 
  -5   4   1       85.33       91.97      4.49 o 
  -4   4   1        0.61        0.70      0.66 o 
  -3   4   1      186.73      267.83      8.10 o 
  -2   4   1      388.42      408.02      4.80 o 
  -1   4   1      607.30      611.88      6.55 o 
   0   4   1     2548.53     2446.45     24.27 o 
   1   4   1        8.00       10.10      0.71 o 
   2   4   1     1607.14     1480.26     16.69 o 
   3   4   1      162.49      250.84      7.28 o 
   4   4   1       35.94       43.07      1.63 o 
   5   4   1      132.23      147.27      4.34 o 
   6   4   1       22.51       23.97      2.21 o 
   7   4   1       29.55       30.37      3.00 o 
  -7   5   1       19.71       21.62      2.59 o 
  -6   5   1        0.82        0.26      1.48 o 
  -5   5   1       60.81       68.84      2.49 o 
  -4   5   1        3.51        1.57      1.02 o 
  -3   5   1     2678.07     2821.30     28.71 o 
  -2   5   1       16.04       16.83      2.13 o 
  -1   5   1       44.42       27.70      1.15 o 
   0   5   1     2566.67     2731.26     27.14 o 
   1   5   1     1982.64     2183.54     20.23 o 
   2   5   1     1654.72     1666.56     18.55 o 
   3   5   1      183.72      188.76      3.29 o 
   4   5   1        0.05       -0.40      0.85 o 
   5   5   1      499.13      479.00     10.94 o 
   6   5   1        2.81        4.23      1.66 o 
   7   5   1       17.57       17.63      2.52 o 
  -7   6   1        0.08        0.83      1.93 o 
  -6   6   1        2.96        2.23      1.63 o 
  -5   6   1        0.08       -0.72      1.06 o 
  -4   6   1      197.06      220.84      6.11 o 
  -3   6   1       96.71      104.04      2.70 o 
  -2   6   1      107.29      105.52      2.13 o 
  -1   6   1      397.20      319.91      3.92 o 
   0   6   1      183.46      206.37      2.81 o 
   1   6   1        3.62        1.22      0.70 o 
   2   6   1      326.21      325.19      5.25 o 
   3   6   1      181.81      175.18      4.03 o 
   4   6   1       52.93       47.58      1.88 o 
   5   6   1       18.05       16.29      1.66 o 
   6   6   1       30.85       34.23      2.80 o 
  -6   7   1        9.29       14.49      2.31 o 
  -5   7   1       15.05       16.16      1.74 o 
  -4   7   1        5.72        6.13      1.51 o 
  -3   7   1      165.97      161.43      3.55 o 
  -2   7   1        0.12       -0.87      0.87 o 
  -1   7   1      858.37      908.73     10.77 o 
   0   7   1      363.46      383.45      4.70 o 
   1   7   1       97.96       83.26      3.19 o 
   2   7   1      306.31      308.42      4.67 o 
   3   7   1      149.54      154.89      3.50 o 
   4   7   1        0.01       -1.05      1.05 o 
   5   7   1       31.09       37.40      2.27 o 
   6   7   1       12.55       16.55      2.42 o 
  -6   8   1        0.46        0.03      2.10 o 
  -5   8   1        6.57        4.71      1.77 o 
  -4   8   1      375.14      382.81      7.99 o 
  -3   8   1      581.29      600.24      9.14 o 
  -2   8   1     1409.81     1407.97     18.50 o 
  -1   8   1      174.18      176.63      3.64 o 
   0   8   1      121.40       98.35      3.04 o 
   1   8   1        0.86       -0.48      0.94 o 
   2   8   1       43.63       41.23      2.07 o 
   3   8   1       60.21       70.29      3.79 o 
   4   8   1      380.59      399.37      8.22 o 
   5   8   1      145.88      155.32      4.85 o 
   6   8   1      149.08      142.21      6.08 o 
  -5   9   1       22.51       20.06      2.48 o 
  -4   9   1      215.78      213.57      5.65 o 
  -3   9   1      163.60      172.35      4.13 o 
  -2   9   1     1588.24     1627.63     27.69 o 
  -1   9   1       10.08       11.03      1.65 o 
   0   9   1      587.27      576.55     12.45 o 
   1   9   1      105.73       85.93      3.05 o 
   2   9   1      691.02      694.50     10.30 o 
   3   9   1        3.03        3.98      1.39 o 
   4   9   1      571.52      591.56      9.63 o 
   5   9   1       27.11       34.55      3.23 o 
  -4  10   1       27.51       37.21      3.21 o 
  -3  10   1        3.97        7.04      1.58 o 
  -2  10   1       40.45       50.11      2.37 o 
  -1  10   1        0.24        0.83      1.73 o 
   0  10   1        0.96       -1.46      1.46 o 
   1  10   1        0.64       -0.71      1.63 o 
   2  10   1        0.02       -0.52      1.42 o 
   3  10   1        1.29        5.83      1.78 o 
   4  10   1        0.48        0.02      1.58 o 
  -3  11   1        7.92        6.92      2.29 o 
  -2  11   1       46.47       52.07      3.99 o 
  -1  11   1       23.44       19.22      2.72 o 
   0  11   1       21.37       17.52      2.41 o 
   1  11   1        0.26       -2.78      3.04 o 
   2  11   1        6.79        7.04      2.46 o 
   3  11   1       25.56       25.51      3.23 o 
  -1  12   1       47.86       60.78      4.35 o 
   0  12   1       47.72       54.13      3.93 o 
   1  12   1        0.19       -1.04      2.37 o 
  -8   0   2       58.82       97.66      6.68 o 
  -6   0   2        0.07        0.05      1.64 o 
  -4   0   2        0.17       -0.94      0.94 o 
  -2   0   2     1899.99     1927.93     33.59 o 
   2   0   2   255249.38   249204.63   5884.94 o 
   4   0   2     5537.19     5441.93    130.61 o 
   6   0   2      156.78      152.09      5.11 o 
  -8   1   2        0.58       -2.08      2.08 o 
  -7   1   2        3.72        1.83      1.40 o 
  -6   1   2       43.78       41.02      2.36 o 
  -5   1   2        1.02        1.07      0.92 o 
  -4   1   2      526.31      513.42      6.46 o 
  -3   1   2      185.85      184.50      2.68 o 
  -2   1   2      410.04      440.88      4.75 o 
  -1   1   2      258.48      245.83      3.16 o 
   0   1   2     1644.64     1619.21     19.50 o 
   1   1   2     1597.76     1546.35     32.49 o 
   2   1   2      689.19      657.49     14.02 o 
   3   1   2       16.23       29.45      1.71 o 
   4   1   2      171.24      159.59      5.20 o 
   5   1   2        3.72        2.43      0.83 o 
   6   1   2       54.62       51.16      2.17 o 
   7   1   2       11.29        8.40      2.03 o 
  -7   2   2       31.98       38.66      3.27 o 
  -6   2   2      145.93      138.78      4.28 o 
  -5   2   2       18.58       14.15      1.38 o 
  -4   2   2      113.16      102.99      1.91 o 
  -3   2   2      965.61      969.10      9.50 o 
  -2   2   2      407.72      444.19      4.54 o 
  -1   2   2     6116.77     5973.38     59.00 o 
   0   2   2     1248.72     1164.45     12.70 o 
   1   2   2    10846.96    10597.36    160.56 o 
   2   2   2     1515.08     1640.44     20.59 o 
   3   2   2     1709.42     1788.87     23.57 o 
   4   2   2      240.03      212.07      5.04 o 
   5   2   2      177.68      180.37      2.95 o 
   6   2   2        0.19       -0.70      1.49 o 
   7   2   2        0.24       -0.58      1.56 o 
  -7   3   2       56.33       48.41      3.08 o 
  -6   3   2       30.63       32.85      2.77 o 
  -5   3   2      206.61      203.96      4.17 o 
  -4   3   2       11.16        5.97      1.05 o 
  -3   3   2       26.35       21.10      0.79 o 
  -2   3   2     1916.71     1788.29     18.20 o 
  -1   3   2     1873.57     1928.54     20.93 o 
   0   3   2     1299.05     1393.71     15.23 o 
   1   3   2      328.19      346.15      5.55 o 
   2   3   2      240.68      252.11      8.40 o 
   3   3   2      158.10      155.53      2.52 o 
   4   3   2      174.50      136.59      2.83 o 
   5   3   2       27.01       27.14      3.39 o 
   6   3   2        4.68        5.24      1.57 o 
   7   3   2        0.62        2.50      1.77 o 
  -7   4   2      158.68      148.83      4.97 o 
  -6   4   2        2.73        0.70      1.45 o 
  -5   4   2      295.84      323.07      7.04 o 
  -4   4   2        2.11        0.69      0.76 o 
  -3   4   2     3054.65     3067.51     31.00 o 
  -2   4   2      528.13      526.05      5.99 o 
  -1   4   2     4248.03     4579.58     49.02 o 
   0   4   2      374.77      382.47      4.74 o 
   1   4   2      366.81      277.83      4.07 o 
   2   4   2     3328.62     3266.46     35.82 o 
   3   4   2      323.35      315.43      4.34 o 
   4   4   2       27.68       19.66      1.28 o 
   5   4   2      252.59      274.54      9.20 o 
   6   4   2        5.80        5.53      1.63 o 
   7   4   2      167.84      168.90      5.20 o 
  -7   5   2        5.52        0.72      1.72 o 
  -6   5   2       59.86       55.96      3.08 o 
  -5   5   2       16.02       20.32      3.40 o 
  -4   5   2        9.06        9.28      1.18 o 
  -3   5   2      547.28      569.27      6.68 o 
  -2   5   2       98.94      102.87      2.37 o 
  -1   5   2     1681.17     1689.81     17.10 o 
   0   5   2      636.93      699.83      7.51 o 
   1   5   2      138.37      156.26      4.48 o 
   2   5   2       12.88       11.64      0.98 o 
   3   5   2       14.38       15.79      1.13 o 
   4   5   2      147.54      144.80      3.02 o 
   5   5   2       54.16       46.86      2.71 o 
   6   5   2        0.24        1.99      1.68 o 
   7   5   2       40.09       29.11      3.49 o 
  -7   6   2        0.49       -0.97      1.73 o 
  -6   6   2       25.39       25.59      2.41 o 
  -5   6   2        4.25        3.38      1.50 o 
  -4   6   2       18.17       12.68      1.48 o 
  -3   6   2      603.08      591.43      8.58 o 
  -2   6   2      631.47      629.00      7.79 o 
  -1   6   2       16.08       19.91      0.98 o 
   0   6   2       46.73       75.20      1.51 o 
   1   6   2       54.46       57.60      1.32 o 
   2   6   2      345.08      391.30      6.08 o 
   3   6   2        6.81        3.28      1.03 o 
   4   6   2      128.58      114.51      2.89 o 
   5   6   2        9.39        6.56      1.43 o 
   6   6   2       35.95       41.25      2.94 o 
  -6   7   2       21.27       21.95      2.09 o 
  -5   7   2       79.24       85.05      2.99 o 
  -4   7   2       10.27        7.25      1.59 o 
  -3   7   2       57.23       57.74      2.20 o 
  -2   7   2      568.07      599.77      8.70 o 
  -1   7   2       29.72       25.41      1.72 o 
   0   7   2     1386.96     1408.43     14.64 o 
   1   7   2       70.45       65.16      2.09 o 
   2   7   2        3.39        0.63      0.99 o 
   3   7   2        0.06        3.08      1.35 o 
   4   7   2      292.95      289.66      5.42 o 
   5   7   2        0.24       -1.27      1.27 o 
   6   7   2       61.79       60.34      3.59 o 
  -6   8   2       70.91       71.99      3.77 o 
  -5   8   2        0.02        0.30      1.78 o 
  -4   8   2      629.34      629.24     11.39 o 
  -3   8   2      478.31      473.86      8.87 o 
  -2   8   2     2409.06     2446.55     30.73 o 
  -1   8   2       30.78       24.83      2.19 o 
   0   8   2      173.98      166.70      4.09 o 
   1   8   2      106.75      104.67      2.74 o 
   2   8   2      840.11      880.36     12.33 o 
   3   8   2       32.76       32.54      1.96 o 
   4   8   2        3.74        0.39      1.86 o 
   5   8   2        0.75        0.06      1.64 o 
   6   8   2      319.56      352.44     10.27 o 
  -5   9   2      110.77      126.30      4.44 o 
  -4   9   2       75.48       73.06      3.44 o 
  -3   9   2       16.08       16.51      2.82 o 
  -2   9   2       48.32       58.39      2.72 o 
  -1   9   2      255.13      252.34      6.93 o 
   0   9   2        1.16       -1.73      1.73 o 
   1   9   2       47.39       46.39      2.55 o 
   2   9   2        0.63        0.00      1.17 o 
   3   9   2        1.03        1.00      1.28 o 
   4   9   2        1.51        1.87      1.71 o 
   5   9   2       12.13       17.13      1.96 o 
  -4  10   2      116.38      113.33      4.30 o 
  -3  10   2      223.81      248.34      6.55 o 
  -2  10   2      313.20      299.89      8.68 o 
  -1  10   2      250.93      240.45      6.98 o 
   0  10   2       51.83       47.01      3.20 o 
   1  10   2        0.43       -0.75      2.00 o 
   2  10   2       44.83       47.42      2.73 o 
   3  10   2        1.62        6.51      1.61 o 
   4  10   2        4.72        3.71      1.71 o 
  -3  11   2       35.59       26.24      2.93 o 
  -2  11   2        7.92        6.36      3.41 o 
  -1  11   2      233.23      235.46      7.19 o 
   0  11   2        1.20        0.15      1.77 o 
   1  11   2        1.59        0.41      1.83 o 
   2  11   2        0.37       -0.07      1.99 o 
   3  11   2       17.33       17.16      2.38 o 
  -1  12   2        3.17        2.42      2.24 o 
   0  12   2        5.20        2.81      2.45 o 
  -7   0   3       11.93       20.63      3.71 o 
  -5   0   3      427.22      419.25      9.35 o 
  -3   0   3      655.99      608.31     11.67 o 
  -1   0   3    30026.20    28626.06    488.83 o 
   1   0   3      129.21      158.62      4.46 o 
   3   0   3      240.59      270.86      8.32 o 
   5   0   3        3.29       -0.30      1.78 o 
   7   0   3      138.75      130.03      6.83 o 
  -8   1   3       57.50       58.60      4.23 o 
  -7   1   3       15.42       16.67      1.80 o 
  -6   1   3        0.25       -1.19      1.19 o 
  -5   1   3        0.92        0.48      0.90 o 
  -4   1   3      153.68      160.00      2.66 o 
  -3   1   3      166.80      144.43      2.24 o 
  -2   1   3       28.86       28.65      1.45 o 
  -1   1   3      583.40      591.92      6.32 o 
   0   1   3      758.86      788.62      8.66 o 
   1   1   3       73.69       70.14      1.66 o 
   2   1   3     2664.43     2609.42     55.95 o 
   3   1   3       30.90       29.99      2.00 o 
   4   1   3     1996.93     2002.32     35.13 o 
   5   1   3      108.05      109.11      2.96 o 
   6   1   3        5.64        7.65      1.36 o 
   7   1   3       25.99       27.50      2.49 o 
  -7   2   3        0.44       -0.65      1.48 o 
  -6   2   3        0.96        0.66      1.35 o 
  -5   2   3      187.45      173.82      3.76 o 
  -4   2   3      389.75      418.01      5.75 o 
  -3   2   3      667.37      682.33      7.66 o 
  -2   2   3      203.07      165.19      2.11 o 
  -1   2   3     6256.44     6136.45     82.06 o 
   0   2   3       94.29       85.92      1.36 o 
   1   2   3      373.87      311.90      4.37 o 
   2   2   3      604.29      576.76      7.63 o 
   3   2   3      280.57      261.34      6.74 o 
   4   2   3      245.90      210.21      3.73 o 
   5   2   3        2.11        1.81      0.98 o 
   6   2   3        0.02       -0.03      1.28 o 
   7   2   3        2.30        3.99      1.84 o 
  -7   3   3       13.42       11.19      2.14 o 
  -6   3   3        2.85        1.23      1.40 o 
  -5   3   3       56.61       58.16      2.15 o 
  -4   3   3      107.44      104.47      2.27 o 
  -3   3   3      486.89      514.75      5.41 o 
  -2   3   3     2019.86     2011.83     20.39 o 
  -1   3   3       73.20       86.37      1.56 o 
   0   3   3      196.09      183.28      2.49 o 
   1   3   3      133.85      129.30      2.69 o 
   2   3   3      797.99      714.24      9.54 o 
   3   3   3      226.03      202.95      3.40 o 
   4   3   3       20.38       14.76      1.13 o 
   5   3   3        3.05        3.03      1.63 o 
   6   3   3       25.10       34.62      2.41 o 
   7   3   3       44.44       38.31      2.94 o 
  -7   4   3        0.25        0.29      1.96 o 
  -6   4   3      183.07      155.67      4.76 o 
  -5   4   3      337.72      342.11      8.08 o 
  -4   4   3      184.60      156.28      3.68 o 
  -3   4   3      404.40      422.57      5.12 o 
  -2   4   3      306.92      338.25     11.47 o 
  -1   4   3      305.17      303.93      3.99 o 
   0   4   3      918.97      968.40     10.94 o 
   1   4   3      390.70      378.69      6.40 o 
   2   4   3      662.13      597.30      8.30 o 
   3   4   3       31.52       75.95      4.37 o 
   4   4   3      321.96      306.11      6.77 o 
   5   4   3       24.30       28.50      2.40 o 
   6   4   3       12.75       12.07      1.86 o 
   7   4   3       49.68       52.51      4.58 o 
  -7   5   3        0.25       -1.75      1.75 o 
  -6   5   3       20.15       20.89      2.54 o 
  -5   5   3       12.37       21.00      4.05 o 
  -4   5   3       11.88       11.71      1.33 o 
  -3   5   3       97.52      120.27      2.23 o 
  -2   5   3      147.73      188.84      2.96 o 
  -1   5   3     5571.93     6210.97     66.37 o 
   0   5   3      152.10      181.57      2.75 o 
   1   5   3       21.98       29.75      1.91 o 
   2   5   3     1331.79     1348.37     19.73 o 
   3   5   3      758.53      719.58     10.12 o 
   4   5   3      490.43      475.11      6.66 o 
   5   5   3       82.48       70.73      3.65 o 
   6   5   3        0.28        0.06      1.52 o 
   7   5   3       53.68       51.49      3.37 o 
  -7   6   3        0.00        0.35      1.83 o 
  -6   6   3        0.22        0.38      1.56 o 
  -5   6   3        0.52       -0.62      1.05 o 
  -4   6   3       87.86       77.93      2.61 o 
  -3   6   3        0.10       -0.09      0.86 o 
  -2   6   3      827.15      800.37      9.61 o 
  -1   6   3      221.07      196.54      3.64 o 
   0   6   3      346.37      376.58      4.93 o 
   1   6   3      256.00      202.04      2.98 o 
   2   6   3      102.86      107.79      3.00 o 
   3   6   3       20.78       17.37      1.36 o 
   4   6   3      195.57      183.78      3.61 o 
   5   6   3       31.52       33.71      2.50 o 
   6   6   3       37.81       34.34      2.71 o 
  -6   7   3       10.75       10.57      1.81 o 
  -5   7   3       71.38       73.68      2.82 o 
  -4   7   3       41.37       45.26      4.27 o 
  -3   7   3      150.81      131.77      3.18 o 
  -2   7   3        0.69       -0.53      0.99 o 
  -1   7   3      563.10      515.76      6.65 o 
   0   7   3        0.54       -0.57      0.59 o 
   1   7   3     1257.47     1253.81     16.33 o 
   2   7   3      209.03      197.53      4.20 o 
   3   7   3      163.97      157.48      4.98 o 
   4   7   3      170.67      157.90      5.70 o 
   5   7   3       10.46        7.83      1.69 o 
   6   7   3        2.20        1.56      1.81 o 
  -6   8   3        1.33        3.94      1.68 o 
  -5   8   3      167.46      180.84      5.09 o 
  -4   8   3        0.17       -1.00      1.62 o 
  -3   8   3        8.50       14.48      3.13 o 
  -2   8   3      526.76      521.05      8.05 o 
  -1   8   3     1297.78     1339.66     17.51 o 
   0   8   3     2380.03     2508.39     35.82 o 
   1   8   3      121.59      117.55      2.98 o 
   2   8   3       59.57       55.23      2.89 o 
   3   8   3       12.13       16.55      1.67 o 
   4   8   3        0.95       -0.07      2.04 o 
   5   8   3        5.50        4.06      1.73 o 
  -5   9   3        4.81        4.26      1.77 o 
  -4   9   3        2.84        2.41      1.66 o 
  -3   9   3       78.54       73.48      3.26 o 
  -2   9   3      233.29      228.43      4.69 o 
  -1   9   3      357.69      370.61     11.06 o 
   0   9   3     1897.16     1993.08     33.85 o 
   1   9   3        7.13        5.98      1.51 o 
   2   9   3      145.78      140.50      3.54 o 
   3   9   3       43.34       50.75      2.46 o 
   4   9   3      289.07      316.25      6.17 o 
   5   9   3        0.18       -0.59      1.72 o 
  -4  10   3       11.70       12.15      2.19 o 
  -3  10   3      211.16      227.06      9.43 o 
  -2  10   3       38.57       32.61      2.51 o 
  -1  10   3       19.45       17.95      5.57 o 
   0  10   3       83.01       97.35      4.30 o 
   1  10   3        6.77        5.72      1.53 o 
   2  10   3        8.86        8.00      1.76 o 
   3  10   3        0.71        6.47      1.51 o 
   4  10   3        0.10        0.72      1.65 o 
  -3  11   3       18.76       12.56      2.46 o 
  -2  11   3      338.15      334.99     11.14 o 
  -1  11   3        9.54        3.28      2.00 o 
   0  11   3       59.26       57.87      3.67 o 
   1  11   3       14.38       11.57      2.25 o 
   2  11   3       20.68       23.75      2.34 o 
   3  11   3        3.37        0.70      1.77 o 
   0  12   3       79.34       82.08      4.53 o 
  -8   0   4      116.68      104.35      6.83 o 
  -6   0   4      433.44      424.62      9.92 o 
  -4   0   4        2.91        0.75      1.20 o 
  -2   0   4       43.17       35.15      3.34 o 
   0   0   4      172.18      150.37      4.31 o 
   2   0   4       80.11       42.46      3.41 o 
   4   0   4    34071.67    34952.55    828.38 o 
   6   0   4     1797.44     1616.07     41.95 o 
  -8   1   4       30.20       21.39      2.99 o 
  -7   1   4        1.50       -0.84      1.30 o 
  -6   1   4       10.20        5.86      1.57 o 
  -5   1   4       73.86       75.07      2.26 o 
  -4   1   4      332.65      293.64      4.77 o 
  -3   1   4       58.03       58.56      1.17 o 
  -2   1   4     2048.56     1990.88     20.24 o 
  -1   1   4     3319.34     3153.02     34.56 o 
   0   1   4      824.89      821.97     11.71 o 
   1   1   4      385.92      415.41     12.75 o 
   2   1   4     1153.55     1167.73     38.19 o 
   3   1   4      916.58      975.05     17.56 o 
   4   1   4      529.29      526.23     10.60 o 
   5   1   4        0.51       -0.97      0.97 o 
   6   1   4       19.39       18.57      2.24 o 
   7   1   4        7.94        3.98      1.89 o 
  -7   2   4       11.43        5.66      1.54 o 
  -6   2   4       84.50       79.26      3.56 o 
  -5   2   4      227.50      233.45      6.99 o 
  -4   2   4     1281.02     1251.42     13.41 o 
  -3   2   4      323.54      282.64      3.23 o 
  -2   2   4      744.35      686.94      6.77 o 
  -1   2   4     4026.53     4078.78     40.49 o 
   0   2   4      435.01      474.70      5.49 o 
   1   2   4     3665.89     3444.03     47.27 o 
   2   2   4      480.55      473.62      6.41 o 
   3   2   4     3211.64     3319.86     59.68 o 
   4   2   4      198.38      195.49      3.51 o 
   5   2   4      430.80      406.92      6.42 o 
   6   2   4       42.54       46.57      2.66 o 
   7   2   4       30.78       24.05      2.48 o 
  -7   3   4        2.82        0.24      1.62 o 
  -6   3   4      148.01      144.33      5.26 o 
  -5   3   4      241.05      210.34      4.30 o 
  -4   3   4      308.86      337.37      4.91 o 
  -3   3   4      857.85      872.45      8.67 o 
  -2   3   4        7.47       14.59      0.87 o 
  -1   3   4      134.61      146.78      2.52 o 
   0   3   4     3693.49     3849.72     41.19 o 
   1   3   4     1651.26     1598.37     22.56 o 
   2   3   4      165.83      148.53      2.75 o 
   3   3   4       31.53       35.46      1.33 o 
   4   3   4       65.13       58.63      2.28 o 
   5   3   4       43.73       47.86      2.41 o 
   6   3   4        0.82       -0.98      1.91 o 
   7   3   4        0.21       -0.87      1.49 o 
  -7   4   4       25.47       25.26      2.62 o 
  -6   4   4        0.26       -1.50      1.50 o 
  -5   4   4      475.27      452.18      6.52 o 
  -4   4   4      148.64      152.89      3.16 o 
  -3   4   4     1215.24     1334.93     14.09 o 
  -2   4   4       64.69       53.22      1.57 o 
  -1   4   4     4747.70     4962.10     53.08 o 
   0   4   4      856.77      927.07     10.49 o 
   1   4   4     3093.69     3448.26     47.68 o 
   2   4   4      228.50      251.68      4.14 o 
   3   4   4       10.30       38.59      3.41 o 
   4   4   4      462.86      411.32      7.59 o 
   5   4   4       17.64       18.98      2.91 o 
   6   4   4        9.96        9.54      1.91 o 
   7   4   4       49.41       49.77      4.45 o 
  -7   5   4        1.54        2.51      1.94 o 
  -6   5   4       13.66       15.83      2.07 o 
  -5   5   4       46.81       38.69      2.19 o 
  -4   5   4      310.31      321.68      5.96 o 
  -3   5   4      277.80      270.02      4.89 o 
  -2   5   4      172.30      210.70      6.63 o 
  -1   5   4      826.90      958.92     11.06 o 
   0   5   4      583.62      642.30      7.64 o 
   1   5   4     2016.58     2163.68     23.64 o 
   2   5   4      214.89      230.63      4.62 o 
   3   5   4       23.20       19.56      2.25 o 
   4   5   4        3.30        3.17      1.39 o 
   5   5   4        0.43       -1.08      1.15 o 
   6   5   4        9.03       12.66      2.02 o 
   7   5   4        4.23        4.90      2.30 o 
  -6   6   4        4.09        4.59      1.74 o 
  -5   6   4        3.97        2.71      1.27 o 
  -4   6   4       19.63       20.22      1.60 o 
  -3   6   4       33.40       35.17      1.34 o 
  -2   6   4       12.06       14.79      1.01 o 
  -1   6   4     1071.27      971.13     11.34 o 
   0   6   4      798.30      778.29      9.22 o 
   1   6   4       33.49       31.44      1.51 o 
   2   6   4        0.34        1.85      1.00 o 
   3   6   4       36.88       32.98      1.70 o 
   4   6   4       42.42       48.80      2.00 o 
   5   6   4        1.99        2.75      1.63 o 
   6   6   4       40.68       43.74      6.16 o 
  -6   7   4       29.43       38.71      2.96 o 
  -5   7   4        0.19        0.67      1.28 o 
  -4   7   4       81.80       75.83      3.04 o 
  -3   7   4      213.42      217.79      4.97 o 
  -2   7   4       16.84       11.11      1.17 o 
  -1   7   4       90.53       80.02      2.03 o 
   0   7   4      873.09      964.65     10.37 o 
   1   7   4       17.55       10.56      1.28 o 
   2   7   4      998.45     1000.37     15.53 o 
   3   7   4       21.01       25.63      1.67 o 
   4   7   4        1.14        0.74      1.03 o 
   5   7   4        2.03        0.96      1.94 o 
   6   7   4       51.05       62.64      4.30 o 
  -6   8   4       11.36       16.60      2.40 o 
  -5   8   4       20.27       19.96      3.52 o 
  -4   8   4      224.44      220.78      5.77 o 
  -3   8   4       91.25       87.84      3.72 o 
  -2   8   4     1347.16     1335.89     17.63 o 
  -1   8   4      596.06      585.55      7.62 o 
   0   8   4     2707.34     2753.08     39.14 o 
   1   8   4       92.25       79.99      2.57 o 
   2   8   4      153.32      150.84      3.58 o 
   3   8   4      114.38      139.46      3.54 o 
   4   8   4      340.04      344.47      6.36 o 
   5   8   4       21.52       26.92      2.48 o 
  -5   9   4        3.30        4.88      1.71 o 
  -4   9   4      225.85      224.69      5.79 o 
  -3   9   4      341.06      329.94      9.14 o 
  -2   9   4      331.89      335.94      5.97 o 
  -1   9   4       39.19       36.07      2.28 o 
   0   9   4        4.88        5.18      1.64 o 
   1   9   4      381.35      363.95      7.17 o 
   2   9   4        2.56       -0.57      1.64 o 
   3   9   4       42.12       45.62      2.41 o 
   4   9   4        4.77        3.06      1.63 o 
   5   9   4        2.72        0.71      1.63 o 
  -4  10   4        0.27        0.49      1.79 o 
  -3  10   4      185.39      186.81      6.42 o 
  -2  10   4      137.42      138.13      7.26 o 
  -1  10   4      356.03      368.87      9.29 o 
   0  10   4      415.78      412.78     11.80 o 
   1  10   4      170.32      167.71      4.53 o 
   2  10   4       46.14       48.34      2.74 o 
   3  10   4        0.64        0.82      1.37 o 
   4  10   4       10.51        8.07      1.87 o 
  -3  11   4       16.73       19.59      2.78 o 
  -2  11   4       12.61        8.16      2.49 o 
  -1  11   4       88.07       76.16      4.30 o 
   0  11   4        5.74        2.98      1.99 o 
   1  11   4      309.79      307.58      8.61 o 
   2  11   4        1.07        2.06      1.61 o 
   3  11   4        1.55        2.68      1.87 o 
   0  12   4       32.12       37.27      3.62 o 
  -7   0   5        6.32        9.20      2.97 o 
  -5   0   5        3.68        4.27      1.52 o 
  -3   0   5     2404.74     2314.61     40.67 o 
  -1   0   5     3680.02     3567.66     49.53 o 
   1   0   5    30704.12    30007.66    712.25 o 
   3   0   5      275.70      314.24      9.36 o 
   5   0   5      126.13      131.96      6.09 o 
  -7   1   5        0.14       -0.37      1.35 o 
  -6   1   5      397.70      384.09      6.80 o 
  -5   1   5      181.26      175.17      3.61 o 
  -4   1   5      105.61       72.05      2.11 o 
  -3   1   5        0.07        3.41      1.34 o 
  -2   1   5     1473.88     1482.96     15.24 o 
  -1   1   5      882.38      892.07     10.80 o 
   0   1   5      104.47      114.72      2.16 o 
   1   1   5      593.10      593.40      7.68 o 
   2   1   5      150.44      174.63      7.72 o 
   3   1   5        7.98       11.57      1.31 o 
   4   1   5      580.15      524.79     10.60 o 
   5   1   5        5.63        7.89      1.68 o 
   6   1   5      483.90      472.09     15.15 o 
   7   1   5       24.30       22.09      2.46 o 
  -7   2   5       26.78       27.73      2.13 o 
  -6   2   5       35.20       43.80      2.21 o 
  -5   2   5        4.66        2.76      1.07 o 
  -4   2   5       48.13       44.31      1.37 o 
  -3   2   5      876.82      935.85      9.72 o 
  -2   2   5     1299.18     1364.44     12.96 o 
  -1   2   5     2744.25     2750.89     30.01 o 
   0   2   5      127.33      118.68      1.81 o 
   1   2   5     4971.87     4860.35     66.73 o 
   2   2   5        1.15        0.68      0.96 o 
   3   2   5      105.48      110.97      2.89 o 
   4   2   5       68.34       59.00      1.88 o 
   5   2   5       20.08       30.35      3.52 o 
   6   2   5       25.06       30.33      2.82 o 
   7   2   5        0.17       -0.02      1.60 o 
  -7   3   5        0.14       -1.10      1.57 o 
  -6   3   5       10.38        7.04      1.37 o 
  -5   3   5       66.54       67.65      2.33 o 
  -4   3   5       17.40       14.54      1.13 o 
  -3   3   5      268.09      278.51      3.27 o 
  -2   3   5      357.88      364.16      4.29 o 
  -1   3   5     2205.38     2155.07     21.74 o 
   0   3   5     3314.78     3285.38     35.28 o 
   1   3   5       34.02       33.74      1.94 o 
   2   3   5      138.34      137.37      3.00 o 
   3   3   5        4.60       12.17      2.08 o 
   4   3   5      216.39      190.80      6.26 o 
   5   3   5       11.43        5.29      1.45 o 
   6   3   5        2.91        1.43      1.88 o 
   7   3   5        4.35        2.15      2.30 o 
  -7   4   5       13.70        9.09      2.06 o 
  -6   4   5       63.34       71.56      3.28 o 
  -5   4   5       15.70       12.42      1.31 o 
  -4   4   5     1149.94     1141.89     13.79 o 
  -3   4   5      920.61      951.60     10.33 o 
  -2   4   5      987.80      956.96     10.25 o 
  -1   4   5     1367.20     1417.82     15.79 o 
   0   4   5     1506.16     1673.74     18.41 o 
   1   4   5      300.95      291.39      5.20 o 
   2   4   5      289.17      320.03      5.74 o 
   3   4   5       75.21      103.82      2.88 o 
   4   4   5       13.52       12.76      1.54 o 
   5   4   5       12.95        9.17      1.56 o 
   6   4   5       41.80       47.66      2.87 o 
   7   4   5        3.84        2.98      2.25 o 
  -7   5   5        0.58        1.24      1.80 o 
  -6   5   5      116.15      126.82      9.57 o 
  -5   5   5        4.33        4.70      1.17 o 
  -4   5   5       97.95       86.82      2.25 o 
  -3   5   5       26.61       21.97      1.78 o 
  -2   5   5      340.20      298.70      4.19 o 
  -1   5   5      150.41      134.76      2.76 o 
   0   5   5      287.41      368.91      4.79 o 
   1   5   5     3474.58     4048.68     48.48 o 
   2   5   5      156.89      140.62      3.40 o 
   3   5   5       11.56       16.97      1.18 o 
   4   5   5      386.53      377.76      8.54 o 
   5   5   5      146.24      130.09      4.01 o 
   6   5   5      106.79       88.45      4.35 o 
   7   5   5       19.88       20.01      3.04 o 
  -6   6   5        0.44        0.21      1.52 o 
  -5   6   5        0.04        1.03      1.11 o 
  -4   6   5        0.43        0.33      1.18 o 
  -3   6   5        2.07        1.98      0.72 o 
  -2   6   5      486.18      452.45      5.95 o 
  -1   6   5       13.97       19.47      1.06 o 
   0   6   5      856.67      770.78      9.16 o 
   1   6   5      250.49      214.71      3.73 o 
   2   6   5      330.61      348.75      6.51 o 
   3   6   5       41.62       40.95      2.18 o 
   4   6   5       61.62       58.85      2.06 o 
   5   6   5       22.49       22.01      1.88 o 
   6   6   5       44.70       49.24      3.77 o 
  -6   7   5       44.86       43.93      3.14 o 
  -5   7   5      182.75      182.08      4.43 o 
  -4   7   5       19.87       18.75      1.76 o 
  -3   7   5      181.47      186.53      4.56 o 
  -2   7   5      223.33      207.51      3.49 o 
  -1   7   5      204.63      177.44      3.08 o 
   0   7   5        0.89        0.10      0.76 o 
   1   7   5      541.38      489.22      8.52 o 
   2   7   5        3.44        3.05      1.17 o 
   3   7   5      529.10      511.33      9.17 o 
   4   7   5       63.71       50.98      2.35 o 
   5   7   5      114.80      110.48      4.92 o 
   6   7   5       65.89       61.73      3.54 o 
  -5   8   5       42.52       43.26      2.79 o 
  -4   8   5       34.54       28.47      2.39 o 
  -3   8   5      576.56      566.61     10.17 o 
  -2   8   5        0.21       -0.42      2.07 o 
  -1   8   5       18.24       15.47      1.74 o 
   0   8   5      395.88      389.34      7.91 o 
   1   8   5     1444.21     1450.79     18.96 o 
   2   8   5     1655.80     1708.26     22.23 o 
   3   8   5       32.46       35.16      2.10 o 
   4   8   5        4.42        5.11      1.59 o 
   5   8   5       22.94       21.20      2.92 o 
  -5   9   5       33.72       34.95      3.34 o 
  -4   9   5        5.59        8.56      1.89 o 
  -3   9   5        0.23        1.75      1.45 o 
  -2   9   5        0.36       -2.43      2.43 o 
  -1   9   5      157.88      141.47      3.99 o 
   0   9   5       84.22       79.83      3.08 o 
   1   9   5      300.78      308.67      6.46 o 
   2   9   5      862.37      912.81     14.78 o 
   3   9   5        1.64        2.14      1.37 o 
   4   9   5       11.80       10.60      1.78 o 
   5   9   5        9.89        8.85      2.14 o 
  -4  10   5       13.78        9.81      2.04 o 
  -3  10   5       57.03       57.02      3.55 o 
  -2  10   5        9.14       11.11      1.86 o 
  -1  10   5      430.26      431.45     10.45 o 
   0  10   5       17.23       12.93      2.36 o 
   1  10   5        2.68        1.08      1.43 o 
   2  10   5       38.89       42.89      2.65 o 
   3  10   5       14.11       12.76      1.74 o 
   4  10   5       15.64       18.41      2.06 o 
  -3  11   5        0.06       -1.26      1.99 o 
  -2  11   5       49.99       47.07      9.05 o 
  -1  11   5       25.89       19.35      2.85 o 
   0  11   5      427.55      446.82     11.02 o 
   1  11   5       11.19       11.43      3.41 o 
   2  11   5       39.09       36.47      3.63 o 
   3  11   5        8.33        5.84      1.89 o 
  -6   0   6      417.69      440.44     10.34 o 
  -4   0   6     2338.71     2270.97     40.41 o 
  -2   0   6       38.85       28.28      1.68 o 
   0   0   6       56.19       49.55      3.49 o 
   2   0   6      351.74      306.78      8.77 o 
   6   0   6     4498.98     4240.26    103.73 o 
  -7   1   6       18.61       11.44      1.76 o 
  -6   1   6      195.18      177.95      4.15 o 
  -5   1   6        0.01       -0.62      0.93 o 
  -4   1   6       91.98       90.95      3.26 o 
  -3   1   6      816.00      861.08      9.32 o 
  -2   1   6      696.51      712.26      7.70 o 
  -1   1   6       15.73       21.04      1.50 o 
   0   1   6     1968.77     1989.39     27.58 o 
   1   1   6     4329.11     4282.19     87.52 o 
   2   1   6      491.00      531.79      8.09 o 
   3   1   6       18.44       59.24      7.72 o 
   4   1   6      389.74      389.05      8.29 o 
   5   1   6      445.80      434.22     17.60 o 
   6   1   6      211.22      215.46      6.35 o 
   7   1   6        6.96        7.77      2.00 o 
  -7   2   6       23.91       29.59      2.20 o 
  -6   2   6       16.75       17.00      1.63 o 
  -5   2   6       10.44       10.43      4.66 o 
  -4   2   6      125.69      121.09      2.18 o 
  -3   2   6      516.30      542.30      6.22 o 
  -2   2   6     5555.39     5724.62     56.76 o 
  -1   2   6     1325.50     1300.96     13.33 o 
   0   2   6      596.96      585.90      9.10 o 
   1   2   6     2461.07     2488.27     34.51 o 
   2   2   6       25.71       42.61      2.10 o 
   3   2   6      377.22      379.74      5.58 o 
   4   2   6       67.56       66.35      1.98 o 
   5   2   6      614.81      589.38     10.28 o 
   6   2   6        1.39        3.33      1.85 o 
   7   2   6      116.24       88.81      4.39 o 
  -7   3   6       14.16       13.29      2.08 o 
  -6   3   6       13.81       10.85      1.52 o 
  -5   3   6       15.29       13.97      1.37 o 
  -4   3   6      793.96      768.84     11.47 o 
  -3   3   6      737.57      724.72      9.08 o 
  -2   3   6     2331.36     2537.08     25.60 o 
  -1   3   6     1217.93     1150.20     11.94 o 
   0   3   6      206.47      232.28      3.12 o 
   1   3   6       79.75       75.20      1.57 o 
   2   3   6      736.70      674.27     10.85 o 
   3   3   6      330.90      365.88      6.28 o 
   4   3   6        0.83        0.84      1.05 o 
   5   3   6        0.99        0.32      1.28 o 
   6   3   6        2.65       -0.17      1.78 o 
   7   3   6        7.00        7.27      2.20 o 
  -7   4   6        8.15        8.75      2.02 o 
  -6   4   6        3.22        2.38      1.47 o 
  -5   4   6      223.75      226.71      4.62 o 
  -4   4   6       18.61       17.93      2.29 o 
  -3   4   6      903.29      853.70      9.38 o 
  -2   4   6     1086.34     1121.69     11.89 o 
  -1   4   6     2502.53     2812.85     30.52 o 
   0   4   6      175.72      199.25      2.89 o 
   1   4   6     2641.70     2563.33     41.40 o 
   2   4   6      410.36      430.05      7.29 o 
   3   4   6      621.85      699.11     14.30 o 
   4   4   6       42.65       47.65      2.38 o 
   5   4   6        0.82        3.31      1.46 o 
   6   4   6       35.03       32.50      4.01 o 
   7   4   6        0.26       -0.06      2.08 o 
  -7   5   6       12.10        9.49      2.28 o 
  -6   5   6      116.63      124.66      4.30 o 
  -5   5   6       12.60        9.45      1.36 o 
  -4   5   6       41.22       42.57      1.75 o 
  -3   5   6      103.11       98.10      2.25 o 
  -2   5   6     1366.71     1497.49     16.87 o 
  -1   5   6      746.15      708.50      8.48 o 
   0   5   6      283.56      299.01      4.08 o 
   1   5   6      736.07      810.23     10.55 o 
   2   5   6      522.66      541.09      8.97 o 
   3   5   6     1003.81     1009.51     15.53 o 
   4   5   6       34.55       35.38      2.74 o 
   5   5   6        0.10       -1.53      1.53 o 
   6   5   6        0.06        0.26      1.73 o 
   7   5   6        0.27       -1.86      4.60 o 
  -6   6   6        2.63        1.05      1.66 o 
  -5   6   6        0.71       -0.55      1.22 o 
  -4   6   6       22.94       21.62      1.60 o 
  -3   6   6        0.19        0.18      0.73 o 
  -2   6   6        2.39        0.51      0.92 o 
  -1   6   6      276.45      283.27      4.10 o 
   0   6   6        6.57       16.80      0.99 o 
   1   6   6      569.56      536.53      8.95 o 
   2   6   6      273.69      250.92      8.50 o 
   3   6   6       11.46       11.72      1.48 o 
   4   6   6        0.03        0.00      1.57 o 
   5   6   6        4.81        3.45      1.42 o 
   6   6   6        7.53        7.28      1.76 o 
  -6   7   6      154.51      171.90      5.48 o 
  -5   7   6       12.46        7.97      1.50 o 
  -4   7   6       68.18       67.49      2.54 o 
  -3   7   6        1.63       13.50      1.61 o 
  -2   7   6      129.64      133.29      2.67 o 
  -1   7   6      365.40      332.60      4.76 o 
   0   7   6        8.80        1.48      0.77 o 
   1   7   6      216.02      200.15      4.51 o 
   2   7   6      695.18      671.68     11.15 o 
   3   7   6       18.98       21.20      2.00 o 
   4   7   6      348.69      346.19      7.08 o 
   5   7   6        0.62       -0.28      1.41 o 
   6   7   6        0.01        3.34      2.10 o 
  -5   8   6       20.24       18.78      2.02 o 
  -4   8   6      132.10      128.98      4.08 o 
  -3   8   6       26.74       31.38      2.31 o 
  -2   8   6      428.81      402.72      6.57 o 
  -1   8   6      492.70      486.00      7.42 o 
   0   8   6     1648.42     1679.65     24.82 o 
   1   8   6      376.81      363.66     11.41 o 
   2   8   6     1478.68     1525.75     23.09 o 
   3   8   6       92.77       98.39      6.40 o 
   4   8   6       86.69       91.81      3.20 o 
   5   8   6       53.83       59.70      3.95 o 
  -5   9   6       55.92       63.36      3.25 o 
  -4   9   6       59.40       61.24      3.20 o 
  -3   9   6       16.39       23.33      4.07 o 
  -2   9   6      314.54      285.00      6.17 o 
  -1   9   6      607.22      557.39     14.52 o 
   0   9   6      620.13      623.82     10.74 o 
   1   9   6       31.93       24.57      2.13 o 
   2   9   6        8.80        7.15      1.48 o 
   3   9   6      250.73      257.52      5.28 o 
   4   9   6       12.74       10.39      1.81 o 
   5   9   6       20.90       16.40      2.99 o 
  -4  10   6       10.10        7.99      1.95 o 
  -3  10   6       23.74       25.92      2.83 o 
  -2  10   6        0.02       -1.51      1.51 o 
  -1  10   6      396.88      407.61     10.08 o 
   0  10   6       75.22       72.38      3.72 o 
   1  10   6      352.34      360.03      7.73 o 
   2  10   6      249.81      247.71      5.94 o 
   3  10   6       74.91       73.57      2.91 o 
   4  10   6       18.53       22.40      2.27 o 
  -3  11   6        5.45        4.03      2.07 o 
  -2  11   6        5.69        1.78      2.97 o 
  -1  11   6       28.21       38.07      6.31 o 
   0  11   6        8.99        7.61      2.21 o 
   1  11   6       77.79       59.52      5.49 o 
   2  11   6        1.01        3.11      1.85 o 
  -7   0   7        4.31        5.64      2.97 o 
  -5   0   7       61.90       55.81      2.99 o 
  -3   0   7       11.57        7.74      1.20 o 
  -1   0   7     6000.46     5725.88     81.24 o 
   1   0   7     3428.25     3375.76     80.76 o 
   3   0   7     9444.16     9864.00    234.05 o 
   5   0   7      171.70      169.08      7.13 o 
  -7   1   7       21.81       21.74      2.08 o 
  -6   1   7      117.36      111.83      3.23 o 
  -5   1   7       44.45       38.23      1.67 o 
  -4   1   7     1886.91     1926.21     22.38 o 
  -3   1   7     1129.03     1038.57     11.13 o 
  -2   1   7     1824.76     1792.47     18.40 o 
  -1   1   7       34.82       20.63      0.97 o 
   0   1   7     2846.75     2783.06     38.43 o 
   1   1   7     1121.51     1124.98     17.94 o 
   2   1   7      160.46      141.18      8.64 o 
   3   1   7      111.33      102.05      4.97 o 
   4   1   7       29.98       18.26      1.83 o 
   5   1   7        0.01        0.49      2.63 o 
   6   1   7       94.87       95.67      4.60 o 
   7   1   7        0.15        0.30      2.82 o 
  -7   2   7       26.21       24.23      2.14 o 
  -6   2   7       16.43       18.24      1.73 o 
  -5   2   7      136.61      139.09      3.39 o 
  -4   2   7       57.41       68.13      2.04 o 
  -3   2   7       61.26       78.76      2.06 o 
  -2   2   7      432.47      406.11      5.27 o 
  -1   2   7     1839.54     1788.05     20.07 o 
   0   2   7     1612.74     1707.12     23.94 o 
   1   2   7     2609.53     2648.32     36.72 o 
   2   2   7        1.33        4.94      1.86 o 
   3   2   7      714.54      629.96     10.04 o 
   4   2   7       10.67        8.29      1.06 o 
   5   2   7       96.22       86.70      3.08 o 
   6   2   7        0.04       -1.04      1.60 o 
   7   2   7        1.16        1.78      2.67 o 
  -7   3   7       20.83       18.15      3.40 o 
  -6   3   7        0.00        0.00      1.12 o 
  -5   3   7        6.17        4.42      1.13 o 
  -4   3   7        9.20       10.62      1.14 o 
  -3   3   7      317.44      342.95      4.84 o 
  -2   3   7      185.41      212.63      3.30 o 
  -1   3   7     1099.59     1041.77     10.91 o 
   0   3   7      487.10      506.50      6.07 o 
   1   3   7     1614.33     1524.12     21.59 o 
   2   3   7     1384.45     1363.80     17.29 o 
   3   3   7       36.36       38.89      1.92 o 
   4   3   7       61.16       68.65      2.51 o 
   5   3   7        5.20        6.00      1.51 o 
   6   3   7       14.12       16.77      3.12 o 
   7   3   7        0.61        0.96      4.97 o 
  -7   4   7        2.48        2.98      1.98 o 
  -6   4   7      105.40      111.32      4.07 o 
  -5   4   7       28.62       32.43      1.91 o 
  -4   4   7      403.22      388.93      5.62 o 
  -3   4   7      241.61      237.48      3.77 o 
  -2   4   7     3343.72     3459.07     34.77 o 
  -1   4   7      992.06     1077.76     12.26 o 
   0   4   7     2314.67     2462.32     26.81 o 
   1   4   7      884.87      949.23     12.09 o 
   2   4   7     1133.20     1154.53     17.15 o 
   3   4   7      136.83      176.99      4.05 o 
   4   4   7       18.72       18.90      2.05 o 
   5   4   7       29.75       28.81      2.57 o 
   6   4   7       10.90       10.98      3.12 o 
   7   4   7        2.17        0.12      2.08 o 
  -7   5   7      107.69      120.79      4.70 o 
  -6   5   7        0.04       -0.88      1.47 o 
  -5   5   7        6.30        9.26      2.71 o 
  -4   5   7      602.46      613.02      8.22 o 
  -3   5   7       73.17       89.64      3.77 o 
  -2   5   7      397.01      393.07      5.25 o 
  -1   5   7      246.27      219.04      3.31 o 
   0   5   7      827.57      724.77      8.61 o 
   1   5   7      247.42      209.70      4.31 o 
   2   5   7       67.55       73.30      2.48 o 
   3   5   7      936.88      984.68     18.70 o 
   4   5   7       48.65       45.01      2.37 o 
   5   5   7        3.01       10.71      4.01 o 
   6   5   7       75.20       62.23      3.67 o 
  -6   6   7        0.00       -1.25      2.01 o 
  -5   6   7        2.48        1.60      1.21 o 
  -4   6   7        1.51        0.76      1.07 o 
  -3   6   7        6.98        5.32      1.08 o 
  -2   6   7        6.01        5.89      0.89 o 
  -1   6   7       12.51       17.40      1.06 o 
   0   6   7      550.90      552.02      6.93 o 
   1   6   7       58.66       66.76      2.37 o 
   2   6   7      123.56      119.13      3.28 o 
   3   6   7      148.81      155.47      4.03 o 
   4   6   7      102.02      101.78      4.09 o 
   5   6   7        0.72        2.14      2.30 o 
   6   6   7       14.88       15.28      5.12 o 
  -6   7   7      165.33      159.65      5.26 o 
  -5   7   7        4.35        3.57      1.35 o 
  -4   7   7      182.82      169.59      4.08 o 
  -3   7   7      313.53      299.61      8.68 o 
  -2   7   7        5.15        3.57      1.09 o 
  -1   7   7      173.97      193.67      3.27 o 
   0   7   7      351.18      317.33      5.19 o 
   1   7   7       42.90       33.89      2.84 o 
   2   7   7       30.03       24.37      1.82 o 
   3   7   7       84.80       81.77      2.99 o 
   4   7   7       14.67       15.53      2.67 o 
   5   7   7      111.05      112.09      4.66 o 
   6   7   7       14.66       12.27      2.46 o 
  -5   8   7       28.74       36.96      2.64 o 
  -4   8   7       14.35        9.66      1.85 o 
  -3   8   7      112.23      109.38      3.88 o 
  -2   8   7      137.88      133.51      3.34 o 
  -1   8   7     1076.75     1076.67     14.49 o 
   0   8   7       29.29       43.55      2.35 o 
   1   8   7        4.89        3.22      1.88 o 
   2   8   7      233.52      225.74      5.90 o 
   3   8   7      809.10      836.39     13.98 o 
   4   8   7      617.00      647.77     11.65 o 
   5   8   7        8.42        8.90      2.51 o 
  -5   9   7        0.06       -0.13      1.72 o 
  -4   9   7      126.51      129.47      6.02 o 
  -3   9   7       99.09       93.67      3.51 o 
  -2   9   7        8.75       13.78      1.92 o 
  -1   9   7       15.26       10.81      2.39 o 
   0   9   7       31.57       23.12      1.99 o 
   1   9   7      161.62      141.51      5.99 o 
   2   9   7       12.18        9.07      1.50 o 
   3   9   7      128.67      137.35      5.33 o 
   4   9   7      181.88      172.62      4.78 o 
  -4  10   7       23.88       30.56      3.43 o 
  -3  10   7        6.37        6.23      2.10 o 
  -2  10   7        6.25        3.19      2.67 o 
  -1  10   7       36.83       36.29      3.29 o 
   0  10   7        0.04       -1.33      1.33 o 
   1  10   7      388.45      402.97      8.14 o 
   2  10   7        0.01       -1.04      1.82 o 
   3  10   7        9.19        9.51      1.71 o 
   4  10   7        6.17        6.44      1.79 o 
  -2  11   7       82.96       81.04      6.23 o 
  -1  11   7        0.84       -1.69      1.98 o 
   0  11   7       62.00       57.84      3.67 o 
   1  11   7       19.15       14.23      2.75 o 
   2  11   7      232.76      237.97      6.08 o 
  -6   0   8      179.97      251.16     35.03 o 
  -4   0   8     1158.03     1213.84     22.66 o 
  -2   0   8     6360.15     6397.73     88.57 o 
   0   0   8       95.80       89.32      2.35 o 
   2   0   8      562.80      559.25     14.86 o 
   4   0   8       29.97       21.97      2.52 o 
   6   0   8        5.18        1.78      2.67 o 
  -7   1   8        2.34        1.35      1.31 o 
  -6   1   8        0.19        1.51      1.26 o 
  -5   1   8       11.84       13.75      1.78 o 
  -4   1   8     1468.45     1562.87     18.45 o 
  -3   1   8       66.75       60.34      1.38 o 
  -2   1   8     1001.70     1043.14     11.06 o 
  -1   1   8     2327.15     2354.98     26.17 o 
   0   1   8      451.12      484.55      7.38 o 
   1   1   8      146.48      123.21      3.09 o 
   2   1   8      376.43      377.18      7.51 o 
   3   1   8     1033.83     1117.98     20.08 o 
   4   1   8       55.66       59.69      2.22 o 
   5   1   8       12.49       10.21      1.47 o 
   6   1   8      130.90      136.20      4.98 o 
   7   1   8      144.31      123.50      6.83 o 
  -7   2   8       21.54       22.42      2.06 o 
  -6   2   8       71.94       77.00      3.06 o 
  -5   2   8       79.64       97.54      4.41 o 
  -4   2   8        6.21        4.99      0.91 o 
  -3   2   8        0.32       16.96      2.37 o 
  -2   2   8        5.24        3.20      0.60 o 
  -1   2   8      154.86      142.81      8.39 o 
   0   2   8     4664.02     5372.41     73.63 o 
   1   2   8     1280.37     1323.23     21.47 o 
   2   2   8       42.15       34.67      1.21 o 
   3   2   8      275.47      281.78      4.45 o 
   4   2   8        0.72       -0.68      0.93 o 
   5   2   8       44.94       43.74      2.58 o 
   6   2   8        7.47        8.31      2.10 o 
   7   2   8       87.68       68.42      5.34 o 
  -7   3   8        0.50       -1.18      1.74 o 
  -6   3   8       35.39       32.26      3.03 o 
  -5   3   8       19.62       21.42      1.61 o 
  -4   3   8       16.86       17.08      1.10 o 
  -3   3   8      289.42      320.32      4.62 o 
  -2   3   8     1917.44     2054.03     20.98 o 
  -1   3   8     1568.01     1677.22     18.52 o 
   0   3   8     5248.92     5847.33     80.15 o 
   1   3   8      744.78      712.66     12.11 o 
   2   3   8       94.30       90.25      2.20 o 
   3   3   8        0.06       -0.46      0.82 o 
   4   3   8        4.99        2.55      1.13 o 
   5   3   8       44.25       47.63      2.99 o 
   6   3   8        0.10       -1.11      1.71 o 
   7   3   8        0.21       -1.69      1.98 o 
  -7   4   8      204.64      220.48      6.29 o 
  -6   4   8       43.37       45.83      2.37 o 
  -5   4   8       37.47       38.83      2.04 o 
  -4   4   8        3.90        4.97      0.92 o 
  -3   4   8      927.28      885.95     10.88 o 
  -2   4   8      241.73      268.09     11.48 o 
  -1   4   8      910.61      909.91     10.54 o 
   0   4   8     1368.76     1392.43     15.58 o 
   1   4   8     1335.63     1477.97     18.34 o 
   2   4   8       63.04       56.14      7.12 o 
   3   4   8      686.36      635.99     10.59 o 
   4   4   8       55.59       53.37      2.83 o 
   5   4   8      122.84      124.55      4.60 o 
   6   4   8        7.24        6.68      2.97 o 
   7   4   8        4.45       -1.78      3.27 o 
  -7   5   8      141.68      149.15      5.23 o 
  -6   5   8        9.29        9.58      1.94 o 
  -5   5   8       68.08       66.62      2.58 o 
  -4   5   8      633.13      669.88      8.88 o 
  -3   5   8        8.94       34.94      6.09 o 
  -2   5   8       22.16       30.51      2.03 o 
  -1   5   8      133.57      124.04      2.58 o 
   0   5   8     2477.15     2779.86     30.36 o 
   1   5   8      458.66      463.79      7.89 o 
   2   5   8       18.36       19.99      1.57 o 
   3   5   8      427.71      407.70     15.07 o 
   4   5   8      176.83      175.63      5.29 o 
   5   5   8      300.14      280.04     12.99 o 
   6   5   8        2.02        1.34      2.82 o 
  -6   6   8        2.47        0.72      1.65 o 
  -5   6   8       34.76       37.97      2.71 o 
  -4   6   8       40.53       39.57      1.70 o 
  -3   6   8        1.18        3.64      0.89 o 
  -2   6   8       61.54       60.74      2.27 o 
  -1   6   8       31.29       38.77      1.43 o 
   0   6   8       52.60       55.64      1.85 o 
   1   6   8      161.40      174.46      4.08 o 
   2   6   8        8.81        9.77      2.27 o 
   3   6   8      118.38      113.00      4.59 o 
   4   6   8        7.49        7.13      1.83 o 
   5   6   8        0.55        2.36      2.04 o 
   6   6   8        0.03       -1.78      2.82 o 
  -6   7   8      297.96      297.68      7.58 o 
  -5   7   8        0.00       -1.11      1.25 o 
  -4   7   8      630.69      648.12     11.39 o 
  -3   7   8       67.21       62.42      2.21 o 
  -2   7   8       73.11       78.71      2.15 o 
  -1   7   8        2.36        0.56      1.30 o 
   0   7   8      107.89      119.33      2.83 o 
   1   7   8      308.59      275.69      5.66 o 
   2   7   8        0.29       -0.23      1.35 o 
   3   7   8      267.65      259.07      5.77 o 
   4   7   8      287.69      266.69      7.39 o 
   5   7   8       21.19       21.13      5.12 o 
   6   7   8       79.27       79.78      4.67 o 
  -5   8   8       37.37       39.03      2.73 o 
  -4   8   8       97.62       88.07      3.42 o 
  -3   8   8       95.05      118.29      3.76 o 
  -2   8   8      453.67      450.07      7.20 o 
  -1   8   8       21.17       22.94      1.96 o 
   0   8   8      394.33      375.72      7.20 o 
   1   8   8      632.20      613.45     12.88 o 
   2   8   8     1023.61      979.42     15.76 o 
   3   8   8      146.19      150.63      4.40 o 
   4   8   8      472.13      475.76     11.33 o 
   5   8   8       61.71       63.63      3.42 o 
  -5   9   8       20.58       25.24      3.17 o 
  -4   9   8       68.26       70.38      5.50 o 
  -3   9   8      145.48      151.97      4.45 o 
  -2   9   8       76.09       71.65      4.53 o 
  -1   9   8       22.45       28.14      3.24 o 
   0   9   8      266.24      234.12      5.37 o 
   1   9   8      499.74      468.88      8.83 o 
   2   9   8      531.70      511.78      9.57 o 
   3   9   8        8.17        6.85      1.73 o 
   4   9   8       17.01       17.37      2.09 o 
  -4  10   8        1.62        3.42      1.99 o 
  -3  10   8       80.36       77.30      4.09 o 
  -2  10   8       12.10        8.41      2.15 o 
  -1  10   8       70.77       68.29      3.98 o 
   0  10   8        0.46       -1.08      1.31 o 
   1  10   8      352.56      358.82     11.21 o 
   2  10   8       23.49       23.39      2.30 o 
   3  10   8      178.95      177.22      4.47 o 
  -2  11   8        0.36        0.45      2.97 o 
  -1  11   8       20.40       23.15      4.01 o 
   0  11   8       13.29       11.58      2.41 o 
   1  11   8       17.39       21.17      2.67 o 
   2  11   8        4.14        3.30      1.79 o 
  -7   0   9       22.56       10.09      3.27 o 
  -5   0   9       26.17       27.72      2.31 o 
  -3   0   9      185.99      150.62      4.25 o 
  -1   0   9       17.10       17.37      1.78 o 
   1   0   9     3325.31     3217.54     77.42 o 
   3   0   9      718.76      790.49     20.81 o 
   5   0   9     1706.42     1759.08     44.93 o 
  -7   1   9        4.15        2.18      1.49 o 
  -6   1   9        8.34       12.21      1.59 o 
  -5   1   9      112.17      111.73      3.83 o 
  -4   1   9      285.33      276.95      4.38 o 
  -3   1   9      408.79      426.48      5.11 o 
  -2   1   9     4966.75     5367.77     53.33 o 
  -1   1   9     2834.74     2632.84     29.21 o 
   0   1   9     3761.47     3976.32     48.78 o 
   1   1   9       11.55        9.92      1.03 o 
   2   1   9      829.33      933.06     42.03 o 
   3   1   9      348.68      327.46      5.74 o 
   4   1   9       55.81       52.05      2.32 o 
   5   1   9       13.39        9.13      1.94 o 
   6   1   9       11.96        9.45      2.67 o 
  -7   2   9        1.08       -1.34      1.36 o 
  -6   2   9        6.88       10.00      1.59 o 
  -5   2   9      100.90      100.70      2.92 o 
  -4   2   9      179.49      168.44      3.13 o 
  -3   2   9      596.48      617.69      7.09 o 
  -2   2   9      183.72      190.49      2.96 o 
  -1   2   9      196.17      175.88      4.88 o 
   0   2   9      809.84      744.35     11.07 o 
   1   2   9      735.62      690.46     10.35 o 
   2   2   9      356.97      349.76      5.09 o 
   3   2   9      582.71      539.57      9.37 o 
   4   2   9        0.85        0.59      0.98 o 
   5   2   9       53.53       46.07      2.99 o 
   6   2   9        1.32        1.08      3.64 o 
   7   2   9       21.52       13.80      5.05 o 
  -7   3   9       66.91       67.93      2.93 o 
  -6   3   9      294.60      308.76      6.03 o 
  -5   3   9       89.98       90.60      2.80 o 
  -4   3   9       46.73       44.01      1.64 o 
  -3   3   9       32.16       28.72      1.27 o 
  -2   3   9       14.71        8.22      0.76 o 
  -1   3   9      570.43      542.99      7.46 o 
   0   3   9      619.78      719.21     10.87 o 
   1   3   9     1530.62     1561.78     22.23 o 
   2   3   9      492.11      444.57      7.13 o 
   3   3   9      180.60      165.04      3.80 o 
   4   3   9      243.23      269.98      6.77 o 
   5   3   9       34.26       31.54      2.57 o 
   6   3   9       18.37       18.60      2.67 o 
   7   3   9        8.10        0.00      4.01 o 
  -7   4   9        2.94        1.60      2.02 o 
  -6   4   9        1.99        2.79      1.39 o 
  -5   4   9        0.02       -0.43      1.07 o 
  -4   4   9      363.93      381.44      5.59 o 
  -3   4   9       22.12       47.89      2.28 o 
  -2   4   9     1339.20     1345.43     14.15 o 
  -1   4   9      393.05      412.90      5.33 o 
   0   4   9     3110.61     3328.60     36.07 o 
   1   4   9      377.26      402.49      6.58 o 
   2   4   9     1545.31     1533.30     27.41 o 
   3   4   9      185.37      193.96      7.65 o 
   4   4   9      254.78      250.72      6.60 o 
   5   4   9       59.22       49.35      3.20 o 
   6   4   9        1.58       -0.31      1.94 o 
   7   4   9       13.27       15.73      4.60 o 
  -7   5   9      191.15      193.04      6.04 o 
  -6   5   9       91.94       92.60      3.84 o 
  -5   5   9      380.20      409.00      7.21 o 
  -4   5   9       20.42       20.36      1.37 o 
  -3   5   9       76.94       92.43      2.29 o 
  -2   5   9     1447.44     1417.36     16.13 o 
  -1   5   9      266.91      198.15      3.16 o 
   0   5   9      732.95      769.82      9.20 o 
   1   5   9      199.38      172.29      3.91 o 
   2   5   9      313.81      295.48      7.14 o 
   3   5   9      135.53      134.54      5.20 o 
   4   5   9        2.70        3.44      2.82 o 
   5   5   9      198.58      189.29      5.92 o 
   6   5   9        8.10        6.08      3.27 o 
  -6   6   9        0.07        0.31      1.78 o 
  -5   6   9       30.55       31.01      2.52 o 
  -4   6   9        4.35        2.97      0.97 o 
  -3   6   9        4.43        5.56      1.03 o 
  -2   6   9       38.96       32.41      1.42 o 
  -1   6   9       80.59       72.66      1.89 o 
   0   6   9        7.40       10.24      1.03 o 
   1   6   9        0.17       -0.35      0.99 o 
   2   6   9      116.95      112.87      4.36 o 
   3   6   9       41.47       47.96      3.71 o 
   4   6   9        6.17        8.16      1.89 o 
   5   6   9       47.85       58.68      3.77 o 
   6   6   9       13.76       13.06      4.01 o 
  -6   7   9        2.26       -0.55      1.97 o 
  -5   7   9       23.83       31.07      3.52 o 
  -4   7   9      403.30      375.11      7.59 o 
  -3   7   9        2.49       10.82      1.29 o 
  -2   7   9      374.57      373.16      5.41 o 
  -1   7   9      223.82      224.22      4.17 o 
   0   7   9        3.52        1.87      0.87 o 
   1   7   9       35.81       39.65      2.22 o 
   2   7   9      144.73      139.59      3.88 o 
   3   7   9        0.31       -1.51      1.51 o 
   4   7   9       37.98       41.39      3.15 o 
   5   7   9        1.01        0.37      2.13 o 
  -5   8   9        0.26       -0.84      1.44 o 
  -4   8   9        4.80        1.79      1.68 o 
  -3   8   9      172.43      187.29      4.82 o 
  -2   8   9       82.04       85.79      5.35 o 
  -1   8   9      134.65      138.79      5.55 o 
   0   8   9       94.82      100.88      2.76 o 
   1   8   9     1005.68     1014.39     16.13 o 
   2   8   9       47.09       50.46      2.65 o 
   3   8   9        2.37        5.17      1.62 o 
   4   8   9      114.23      102.06      4.60 o 
   5   8   9      245.98      255.50     10.84 o 
  -4   9   9       38.19       42.92      2.88 o 
  -3   9   9        0.03        0.14      1.67 o 
  -2   9   9      253.48      240.36      6.93 o 
  -1   9   9      145.88      129.18      3.56 o 
   0   9   9       17.69       27.23      2.22 o 
   1   9   9        7.83        5.66      1.54 o 
   2   9   9       49.30       49.12      3.78 o 
   3   9   9       74.64       71.12      3.22 o 
   4   9   9        0.78       -0.74      1.98 o 
  -3  10   9       29.68       34.37      3.25 o 
  -2  10   9       10.59       12.76      2.30 o 
  -1  10   9       22.68       20.45      2.74 o 
   0  10   9        0.48        1.39      1.48 o 
   1  10   9       17.30       14.90      1.91 o 
   2  10   9        4.72        1.41      1.66 o 
   3  10   9      156.43      166.65      4.35 o 
  -2  11   9       94.90      110.73      7.12 o 
  -1  11   9       41.77       54.10      5.27 o 
   0  11   9       48.40       58.04      4.09 o 
   1  11   9        0.90       -0.87      1.52 o 
   2  11   9       47.84       45.00      3.05 o 
  -6   0  10       65.58       57.46      5.19 o 
  -4   0  10      909.61      890.09     17.34 o 
  -2   0  10     1739.80     1868.25     23.65 o 
   0   0  10     7012.35     7022.85    125.04 o 
   2   0  10        0.02       -0.30      1.19 o 
   4   0  10      288.89      282.56      9.35 o 
  -7   1  10       19.52       17.42      1.94 o 
  -6   1  10      172.82      197.13      4.50 o 
  -5   1  10        2.50        3.51      1.15 o 
  -4   1  10      125.45      128.25      2.72 o 
  -3   1  10       65.34       79.72      1.93 o 
  -2   1  10     5654.16     6172.70     61.21 o 
  -1   1  10      360.07      361.17      8.29 o 
   0   1  10     3276.04     3342.02     41.20 o 
   1   1  10      915.54      927.25     13.62 o 
   2   1  10      287.98      280.40      4.28 o 
   3   1  10      166.29      166.98      3.63 o 
   4   1  10       23.87       25.71      1.68 o 
   5   1  10      185.64      196.82      5.83 o 
   6   1  10        5.05        8.95      2.57 o 
  -7   2  10        6.57        6.02      1.66 o 
  -6   2  10       36.91       42.69      2.34 o 
  -5   2  10      126.80      124.29      3.27 o 
  -4   2  10      190.77      201.45      3.58 o 
  -3   2  10      109.34      144.10      2.63 o 
  -2   2  10       50.74       42.80      2.71 o 
  -1   2  10        0.12       -0.41      0.48 o 
   0   2  10       20.52       28.10      1.39 o 
   1   2  10        0.84        0.07      1.41 o 
   2   2  10      588.66      593.59      8.08 o 
   3   2  10      216.51      202.02      4.12 o 
   4   2  10        7.14        9.51      1.62 o 
   5   2  10        6.22        3.97      1.73 o 
   6   2  10        0.53        0.53      2.04 o 
   7   2  10        8.84       11.72      4.45 o 
  -7   3  10       22.42       26.86      2.30 o 
  -6   3  10        3.42        3.11      1.36 o 
  -5   3  10       37.12       40.87      2.08 o 
  -4   3  10       62.48       51.90      2.79 o 
  -3   3  10        6.59       20.19      1.54 o 
  -2   3  10       19.98       22.32      1.38 o 
  -1   3  10     1261.80     1394.51     17.61 o 
   0   3  10     1502.76     1745.80     24.81 o 
   1   3  10     1726.96     1787.90     25.39 o 
   2   3  10     2564.60     2613.26     36.64 o 
   3   3  10      327.76      318.93      7.40 o 
   4   3  10        0.20        0.19      2.67 o 
   5   3  10        5.69       10.95      1.99 o 
   6   3  10        4.64        3.72      2.25 o 
   7   3  10        2.98        7.42      4.60 o 
  -7   4  10       31.48       25.08      2.69 o 
  -6   4  10       58.67       60.43      2.75 o 
  -5   4  10      515.78      558.60      9.06 o 
  -4   4  10      246.16      241.42      4.07 o 
  -3   4  10       86.18       80.06      2.07 o 
  -2   4  10        6.34        0.54      1.44 o 
  -1   4  10     1422.40     1330.40     15.09 o 
   0   4  10      482.33      525.00      8.42 o 
   1   4  10      476.95      465.78      7.53 o 
   2   4  10      283.83      289.23      7.87 o 
   3   4  10      310.58      322.53      7.61 o 
   4   4  10        9.27        6.53      1.78 o 
   5   4  10       78.77       81.18      3.82 o 
   6   4  10        2.10        1.67      2.25 o 
  -6   5  10        0.38       -1.42      1.54 o 
  -5   5  10      535.62      569.34     10.73 o 
  -4   5  10       21.76       25.80      1.53 o 
  -3   5  10      214.17      193.35      3.48 o 
  -2   5  10     1447.75     1417.42     16.18 o 
  -1   5  10        9.02       19.38      1.22 o 
   0   5  10       16.07       12.37      0.93 o 
   1   5  10      177.55      141.78      3.57 o 
   2   5  10     1362.99     1402.56     25.66 o 
   3   5  10      128.90      142.80      4.62 o 
   4   5  10        5.54        3.71      1.78 o 
   5   5  10      148.29      139.64      5.08 o 
   6   5  10       31.83       36.84      4.75 o 
  -6   6  10        3.36        3.98      2.00 o 
  -5   6  10       61.18       57.62      3.08 o 
  -4   6  10        0.21       -0.93      0.93 o 
  -3   6  10       16.77       18.46      1.40 o 
  -2   6  10      176.86      176.07      3.14 o 
  -1   6  10       51.52       49.95      1.66 o 
   0   6  10       70.43       73.14      2.13 o 
   1   6  10       78.94       77.33      2.63 o 
   2   6  10       68.60       72.49      3.41 o 
   3   6  10       10.37       15.00      1.94 o 
   4   6  10        8.87        7.31      1.83 o 
   5   6  10       11.95       13.36      2.49 o 
   6   6  10        7.30        5.34      3.27 o 
  -6   7  10       45.04       43.98      3.22 o 
  -5   7  10      149.61      137.36      7.08 o 
  -4   7  10     1019.43      981.36     16.07 o 
  -3   7  10        0.50        0.69      1.08 o 
  -2   7  10     1471.76     1456.92     19.02 o 
  -1   7  10      140.74      134.17      3.11 o 
   0   7  10       35.13       40.78      1.83 o 
   1   7  10        0.02       -0.12      1.08 o 
   2   7  10       56.42       55.17      5.90 o 
   3   7  10      123.29      118.28      4.46 o 
   4   7  10        4.43        3.31      1.75 o 
   5   7  10      144.43      146.88      5.61 o 
  -5   8  10       36.23       32.65      3.46 o 
  -4   8  10       50.24       47.64      2.87 o 
  -3   8  10       83.30       79.51      3.21 o 
  -2   8  10      156.00      132.80      3.75 o 
  -1   8  10      182.30      159.89      3.62 o 
   0   8  10      570.83      577.52      8.70 o 
   1   8  10       24.24       19.61      1.93 o 
   2   8  10      186.88      170.92      4.60 o 
   3   8  10      345.04      332.49      8.71 o 
   4   8  10      317.42      305.95     10.62 o 
   5   8  10       42.98       46.10      3.88 o 
  -4   9  10       41.93       50.48      3.08 o 
  -3   9  10       62.19       67.41      5.12 o 
  -2   9  10      126.55      129.84      4.93 o 
  -1   9  10      174.75      175.58      3.94 o 
   0   9  10       59.73       60.24      2.71 o 
   1   9  10        3.76        4.20      1.57 o 
   2   9  10      156.68      142.34      4.34 o 
   3   9  10      168.99      168.76      4.85 o 
   4   9  10      254.44      238.31      7.50 o 
  -3  10  10       45.07       48.60      4.08 o 
  -2  10  10        9.94        9.17      2.04 o 
  -1  10  10      108.87      112.62      4.82 o 
   0  10  10       21.50       22.83      2.19 o 
   1  10  10       66.77       57.70      2.93 o 
   2  10  10        3.75       10.75      5.23 o 
   3  10  10      134.28      128.33      4.37 o 
  -2  11  10        1.57        3.27      3.27 o 
  -1  11  10      136.10      159.16      6.08 o 
   0  11  10        0.05        3.08      2.28 o 
   1  11  10       19.62       21.54      5.94 o 
  -7   0  11       15.63       15.37      2.78 o 
  -5   0  11       59.15       69.90      3.41 o 
  -3   0  11       76.77       68.34      2.93 o 
  -1   0  11       22.54       22.72      1.22 o 
   1   0  11       12.35        7.72      1.48 o 
   3   0  11      478.47      440.11     12.77 o 
   5   0  11       71.14       71.54      4.75 o 
   7   0  11      285.27      315.32     13.51 o 
  -7   1  11        0.35       -0.24      1.76 o 
  -6   1  11       18.83       17.51      1.76 o 
  -5   1  11        3.91        2.84      1.01 o 
  -4   1  11       18.26       18.29      1.25 o 
  -3   1  11      458.22      457.69      5.53 o 
  -2   1  11      513.85      603.21      6.71 o 
  -1   1  11      751.91      777.82     10.32 o 
   0   1  11     4257.28     4694.54     57.59 o 
   1   1  11     1570.27     1518.64     21.75 o 
   2   1  11     1064.15     1051.86     13.68 o 
   3   1  11        2.97        2.93      1.05 o 
   4   1  11      121.18      133.93      3.42 o 
   5   1  11       43.81       50.57      3.25 o 
   6   1  11        7.15        9.36      2.60 o 
   7   1  11        4.72        7.12      4.60 o 
  -7   2  11       26.36       32.95      2.44 o 
  -6   2  11      103.46      100.12      3.19 o 
  -5   2  11       21.99       20.87      1.66 o 
  -4   2  11       47.58       53.55      1.88 o 
  -3   2  11      169.99      185.65      3.14 o 
  -2   2  11      647.24      592.62      7.48 o 
  -1   2  11     1579.42     1567.65     22.12 o 
   0   2  11      246.33      246.85      4.51 o 
   1   2  11      130.26      134.41      7.16 o 
   2   2  11      258.75      221.54      5.81 o 
   3   2  11      105.48      126.62      3.09 o 
   4   2  11       33.38       34.36      2.46 o 
   5   2  11       55.86       51.12      3.09 o 
   6   2  11        0.16        2.09      2.36 o 
   7   2  11        2.49        2.97      3.86 o 
  -7   3  11       18.91       19.92      2.20 o 
  -6   3  11        8.62        6.24      1.46 o 
  -5   3  11      161.85      151.54      3.78 o 
  -4   3  11     1360.00     1333.28     18.26 o 
  -3   3  11      277.48      300.67      4.51 o 
  -2   3  11      258.89      289.07     15.77 o 
  -1   3  11        7.85       11.91      1.22 o 
   0   3  11      245.16      235.29      4.44 o 
   1   3  11      190.59      168.38      3.51 o 
   2   3  11      490.34      470.81      9.87 o 
   3   3  11      527.69      514.05     10.71 o 
   4   3  11      229.50      197.75      5.62 o 
   5   3  11        0.87        1.70      1.62 o 
   6   3  11       33.76       41.23      3.56 o 
   7   3  11        6.66        5.64      4.60 o 
  -7   4  11       37.56       39.77      3.14 o 
  -6   4  11        0.09       -0.96      1.28 o 
  -5   4  11        0.60       -0.25      1.17 o 
  -4   4  11        0.11       -0.30      1.00 o 
  -3   4  11       78.79       92.62      2.24 o 
  -2   4  11      499.16      467.55      6.32 o 
  -1   4  11       29.73       22.21      1.22 o 
   0   4  11     1460.53     1617.81     23.28 o 
   1   4  11       63.69       75.53      3.09 o 
   2   4  11     1050.19     1015.01     31.15 o 
   3   4  11      127.62      154.51      4.72 o 
   4   4  11      384.03      371.42     12.70 o 
   5   4  11       45.13       43.74      3.14 o 
   6   4  11       31.92       38.90      3.41 o 
  -6   5  11      106.95      122.58      6.41 o 
  -5   5  11      510.43      540.51      8.98 o 
  -4   5  11      352.02      348.36      5.43 o 
  -3   5  11      683.36      708.99      9.23 o 
  -2   5  11      175.43      162.84      3.87 o 
  -1   5  11      199.43      191.22      3.20 o 
   0   5  11     1269.82     1260.03     16.08 o 
   1   5  11      104.16       73.38      3.19 o 
   2   5  11      397.52      411.51      9.24 o 
   3   5  11       31.83       73.55     12.47 o 
   4   5  11       32.72       36.38      3.64 o 
   5   5  11       18.46       22.49      3.04 o 
   6   5  11        1.30        0.63      2.17 o 
  -6   6  11      189.02      188.51      5.72 o 
  -5   6  11      115.55      110.72      5.21 o 
  -4   6  11        7.16        9.68      1.28 o 
  -3   6  11      253.80      252.06      4.70 o 
  -2   6  11       31.20       30.48      1.67 o 
  -1   6  11       32.73       23.34      1.26 o 
   0   6  11       67.49       60.08      2.31 o 
   1   6  11      149.28      136.49      4.11 o 
   2   6  11        0.10        2.57      1.46 o 
   3   6  11       16.48       16.87      2.10 o 
   4   6  11        1.65       -0.89      2.08 o 
   5   6  11        8.75       14.80      2.66 o 
   6   6  11        1.25        2.34      2.32 o 
  -5   7  11       20.63       24.74      2.40 o 
  -4   7  11        1.05        1.25      1.73 o 
  -3   7  11       27.12       33.24      1.90 o 
  -2   7  11      561.64      528.81      8.11 o 
  -1   7  11       14.64       14.07      1.39 o 
   0   7  11      341.82      365.09      6.01 o 
   1   7  11      138.71      133.26      3.74 o 
   2   7  11        2.11        4.01      2.52 o 
   3   7  11        0.00       12.14      2.60 o 
   4   7  11       40.35       41.59      3.35 o 
   5   7  11        1.68        2.73      2.35 o 
  -5   8  11        4.82        3.93      2.45 o 
  -4   8  11      273.08      269.34      6.35 o 
  -3   8  11        0.03       10.87      1.72 o 
  -2   8  11       66.52       62.92      3.91 o 
  -1   8  11      217.05      218.26      4.36 o 
   0   8  11      175.20      160.44      3.62 o 
   1   8  11       76.68       74.00      2.97 o 
   2   8  11        5.01        7.57      1.66 o 
   3   8  11      438.37      424.21     10.39 o 
   4   8  11       11.94        9.96      2.60 o 
   5   8  11        5.20        7.36      3.12 o 
  -4   9  11       32.10       30.00      2.56 o 
  -3   9  11       21.85       26.16      2.72 o 
  -2   9  11       57.24       47.80      4.97 o 
  -1   9  11        1.14       -0.75      1.01 o 
   0   9  11      242.69      218.69      5.28 o 
   1   9  11       82.38       75.36      3.11 o 
   2   9  11       24.25       26.74      2.25 o 
   3   9  11        0.12        4.02      2.03 o 
   4   9  11       18.20       21.33      3.14 o 
  -3  10  11      150.39      153.33      5.72 o 
  -2  10  11      129.75      136.45      5.25 o 
  -1  10  11       59.39       55.78      3.66 o 
   0  10  11        0.04        0.71      2.00 o 
   1  10  11       40.09       41.34      2.78 o 
   2  10  11        8.74       15.33      2.49 o 
   3  10  11       16.29       20.37      2.36 o 
  -1  11  11       10.39       14.40      3.86 o 
   0  11  11      147.88      179.97      6.61 o 
   1  11  11       22.08       23.94      2.64 o 
  -6   0  12        1.55        0.65      1.47 o 
  -4   0  12      217.67      239.74      7.35 o 
  -2   0  12     1484.80     1436.23     21.32 o 
   0   0  12      939.32      983.06     21.27 o 
   2   0  12     3235.15     3278.79     79.44 o 
   4   0  12        0.00        0.45      2.23 o 
  -7   1  12        0.06       -1.46      1.46 o 
  -6   1  12      257.31      254.07      5.37 o 
  -5   1  12      100.73      112.31      2.79 o 
  -4   1  12      759.85      779.22     10.09 o 
  -3   1  12        1.54        2.08      0.83 o 
  -2   1  12     1003.18      948.30     10.14 o 
  -1   1  12      365.31      421.56      5.50 o 
   0   1  12     4438.58     5059.15     62.07 o 
   1   1  12       87.75       77.42      2.70 o 
   2   1  12     2228.95     2168.02     32.21 o 
   3   1  12       85.97       97.69      5.94 o 
   4   1  12      110.43       98.91      3.35 o 
   5   1  12       32.03       35.67      2.93 o 
   6   1  12        0.98        3.12      2.20 o 
   7   1  12       29.75       36.81      5.94 o 
  -7   2  12       10.34       17.07      2.10 o 
  -6   2  12        2.63        1.47      1.25 o 
  -5   2  12        0.01       -0.62      1.03 o 
  -4   2  12      189.58      187.73      4.01 o 
  -3   2  12      423.35      408.83      5.68 o 
  -2   2  12      506.13      488.07      6.38 o 
  -1   2  12      142.10      172.55      3.12 o 
   0   2  12      172.71      150.19      3.22 o 
   1   2  12       52.20       56.35      3.65 o 
   2   2  12        0.99        1.65      1.36 o 
   3   2  12        0.16        5.74      2.15 o 
   4   2  12       14.93       11.97      1.88 o 
   5   2  12        6.03        3.78      2.30 o 
   6   2  12        2.33        7.16      2.46 o 
   7   2  12        0.59       -1.19      4.01 o 
  -7   3  12      300.19      305.67      6.49 o 
  -6   3  12        0.16       -1.35      1.35 o 
  -5   3  12      152.90      158.71      4.35 o 
  -4   3  12       15.87       15.29      1.46 o 
  -3   3  12      234.66      253.16      4.06 o 
  -2   3  12       85.05       85.80      4.33 o 
  -1   3  12       15.28        6.85      0.99 o 
   0   3  12       12.69       13.55      1.19 o 
   1   3  12      835.43      874.50     13.20 o 
   2   3  12      417.26      476.81     51.39 o 
   3   3  12      866.08      799.51     23.41 o 
   4   3  12      548.97      533.84     11.44 o 
   5   3  12      112.11      122.40      7.50 o 
   6   3  12        3.36       13.92      2.78 o 
  -7   4  12       64.12       69.01      3.74 o 
  -6   4  12        1.90        0.47      1.40 o 
  -5   4  12      144.69      140.02      3.72 o 
  -4   4  12      115.56      113.01      3.13 o 
  -3   4  12      776.05      809.45     10.26 o 
  -2   4  12      619.73      595.38      7.79 o 
  -1   4  12       24.86       25.24      1.57 o 
   0   4  12       36.06       32.01      1.65 o 
   1   4  12      808.68      771.66     14.97 o 
   2   4  12      211.78      205.91      5.62 o 
   3   4  12      118.97      112.22      4.03 o 
   4   4  12       18.30       22.26      3.34 o 
   5   4  12       91.02       75.49      3.67 o 
   6   4  12        0.48        1.89      2.13 o 
  -6   5  12       10.23       11.01      2.05 o 
  -5   5  12      113.14      105.31      3.30 o 
  -4   5  12       38.79       42.13      2.15 o 
  -3   5  12     1505.58     1517.47     18.06 o 
  -2   5  12       73.04       69.81      2.34 o 
  -1   5  12      503.38      444.56      6.73 o 
   0   5  12      908.67      900.46     17.18 o 
   1   5  12       36.27       41.44      2.52 o 
   2   5  12       33.01       36.26      8.24 o 
   3   5  12      116.20      140.94      4.71 o 
   4   5  12      378.58      376.21      9.13 o 
   5   5  12       26.33       26.86      2.93 o 
   6   5  12        7.50       22.15     12.91 o 
  -6   6  12      106.14      109.69      4.39 o 
  -5   6  12      180.95      173.03      4.31 o 
  -4   6  12        0.05       -0.08      1.00 o 
  -3   6  12      202.89      201.40      4.13 o 
  -2   6  12        4.90        4.44      1.01 o 
  -1   6  12        2.94        0.61      0.84 o 
   0   6  12      304.12      301.83      5.94 o 
   1   6  12       69.84       63.56      3.20 o 
   2   6  12       35.97       41.51      2.83 o 
   3   6  12       22.70       42.33      2.77 o 
   4   6  12       40.05       37.85      3.08 o 
   5   6  12        0.00        0.03      1.85 o 
  -5   7  12       75.50       71.58      3.51 o 
  -4   7  12       58.08       52.71      2.31 o 
  -3   7  12      425.31      385.47      6.54 o 
  -2   7  12     1872.17     1813.84     23.42 o 
  -1   7  12       16.63       22.01      1.58 o 
   0   7  12     1557.42     1592.10     23.76 o 
   1   7  12       93.56       83.99      3.03 o 
   2   7  12       10.44       10.47      1.99 o 
   3   7  12        1.32        8.68      2.82 o 
   4   7  12       11.22        6.46      1.99 o 
   5   7  12       28.85       34.92      5.64 o 
  -5   8  12       27.61       31.98      3.36 o 
  -4   8  12       33.11       38.25      3.24 o 
  -3   8  12       40.29       49.76      2.31 o 
  -2   8  12       43.78       38.42      2.33 o 
  -1   8  12      100.66      102.98      2.93 o 
   0   8  12      176.53      147.55      4.14 o 
   1   8  12      140.42      123.32      3.79 o 
   2   8  12      309.12      315.07      8.76 o 
   3   8  12       30.94       27.27      2.94 o 
   4   8  12       51.99       47.64      3.62 o 
  -4   9  12        0.14       -0.72      1.62 o 
  -3   9  12       50.37       36.32      3.15 o 
  -2   9  12      107.46      113.14      3.74 o 
  -1   9  12       73.93       75.48      2.66 o 
   0   9  12      105.78      113.91      3.79 o 
   1   9  12       56.78       58.50      2.80 o 
   2   9  12       22.22       25.29      2.64 o 
   3   9  12        0.31        2.83      2.09 o 
   4   9  12       70.99       62.19      4.03 o 
  -3  10  12      183.50      198.14     10.47 o 
  -2  10  12        1.16        2.68      2.04 o 
  -1  10  12       56.62       41.82      7.27 o 
   0  10  12       17.16       22.33      2.28 o 
   1  10  12       50.72       59.02      3.00 o 
   2  10  12       29.29       33.28      3.35 o 
   0  11  12        8.34       11.15      2.06 o 
  -7   0  13       41.39       48.84      3.98 o 
  -5   0  13        0.05        0.11      1.28 o 
  -3   0  13      184.95      223.93      4.88 o 
  -1   0  13      297.89      284.04      5.13 o 
   1   0  13       86.92       96.93      4.30 o 
   3   0  13       30.09       22.71      2.82 o 
   7   0  13        1.70        0.00      5.19 o 
  -7   1  13       29.77       36.60      2.48 o 
  -6   1  13       34.89       34.49      3.04 o 
  -5   1  13       21.68       22.93      1.57 o 
  -4   1  13       89.23       78.59      2.28 o 
  -3   1  13        6.86       15.56      1.27 o 
  -1   1  13      469.38      441.21      5.77 o 
   0   1  13      604.87      738.89     20.78 o 
   1   1  13      302.80      261.22      4.85 o 
   2   1  13     1354.20     1369.36     20.01 o 
   3   1  13      293.44      289.78      7.43 o 
   4   1  13      134.36      145.54      4.97 o 
   5   1  13        4.51        9.30      2.15 o 
   6   1  13       23.53       21.37      4.30 o 
  -7   2  13       63.46       63.70      3.06 o 
  -6   2  13       12.20       15.51      1.80 o 
  -5   2  13      125.22      117.74      3.30 o 
  -4   2  13      247.06      240.11      4.75 o 
  -3   2  13      265.64      260.11      4.05 o 
  -2   2  13      197.22      199.42      3.31 o 
  -1   2  13       66.53       80.36      5.93 o 
   0   2  13      390.46      357.84      5.28 o 
   1   2  13     1143.48     1136.09     21.44 o 
   2   2  13       44.60       48.92      2.00 o 
   3   2  13       16.83       17.75      1.94 o 
   4   2  13       20.65       21.56      2.30 o 
   5   2  13       20.32       29.23      3.56 o 
   6   2  13        0.36        6.83      2.62 o 
  -7   3  13      270.63      300.53      6.51 o 
  -6   3  13        6.51        5.93      1.58 o 
  -5   3  13       34.00       39.64      2.28 o 
  -4   3  13        8.94        8.14      1.22 o 
  -3   3  13      230.05      231.43      3.84 o 
  -2   3  13     3209.18     3062.85     34.39 o 
  -1   3  13      320.01      347.94      6.14 o 
   0   3  13      193.90      188.21      3.96 o 
   1   3  13        4.76        4.26      1.20 o 
   2   3  13      293.98      290.65      7.03 o 
   3   3  13       12.51       23.60      3.27 o 
   4   3  13      151.09      144.88      4.88 o 
   5   3  13       82.88       85.41     13.06 o 
   6   3  13       56.46       66.48      4.25 o 
  -6   4  13      322.51      332.69      6.67 o 
  -5   4  13       99.54       98.55      3.16 o 
  -4   4  13        4.80        4.53      1.20 o 
  -3   4  13       21.58       23.12      1.52 o 
  -2   4  13       54.40       55.89      1.80 o 
  -1   4  13      341.31      318.79      5.17 o 
   0   4  13      299.92      295.99      5.53 o 
   1   4  13       37.93       36.79      2.46 o 
   2   4  13      529.73      589.60     12.23 o 
   3   4  13        4.49       18.86      2.09 o 
   4   4  13      203.77      173.41      5.50 o 
   5   4  13       40.42       46.26      7.12 o 
   6   4  13       63.19       67.54      4.35 o 
  -6   5  13        5.15        3.61      1.61 o 
  -5   5  13        3.87        3.68      1.37 o 
  -4   5  13      337.50      343.11      6.28 o 
  -3   5  13     1101.22     1115.99     13.79 o 
  -2   5  13      416.72      389.03      6.23 o 
  -1   5  13      632.39      667.98      9.48 o 
   0   5  13      252.08      261.38      6.76 o 
   1   5  13       78.17       87.78      3.56 o 
   2   5  13      445.96      426.62      9.66 o 
   3   5  13        1.69        3.82      1.52 o 
   4   5  13       66.43       66.70      3.62 o 
   5   5  13        2.75       -0.82      2.00 o 
   6   5  13        0.93        1.78      3.34 o 
  -6   6  13        1.13       -1.47      1.65 o 
  -5   6  13       76.21       76.19      2.88 o 
  -4   6  13      623.58      592.84      9.55 o 
  -3   6  13      333.14      328.16      5.77 o 
  -2   6  13      112.11      108.58      2.87 o 
  -1   6  13      630.59      636.23     10.77 o 
   0   6  13       50.88       47.16      3.93 o 
   1   6  13       20.23       18.66      2.04 o 
   2   6  13       28.72       31.38      2.57 o 
   3   6  13       97.06       95.71      5.42 o 
   4   6  13        0.56        1.11      1.89 o 
   5   6  13       12.85       16.14      2.62 o 
  -5   7  13       29.20       37.67      2.98 o 
  -4   7  13       65.38       54.17      2.34 o 
  -3   7  13      168.38      188.68      4.13 o 
  -2   7  13       14.85        8.48      1.33 o 
  -1   7  13       39.08       42.43      2.63 o 
   0   7  13      460.83      437.77      8.12 o 
   1   7  13       48.22       49.71      3.20 o 
   2   7  13      201.34      191.86      5.93 o 
   3   7  13       65.02       68.77      3.67 o 
   4   7  13        0.19       -1.47      2.23 o 
   5   7  13        1.80        1.57      2.25 o 
  -5   8  13       64.25       70.87      4.44 o 
  -4   8  13        0.56        1.39      1.59 o 
  -3   8  13       55.69       47.95      2.28 o 
  -2   8  13      532.24      495.82     10.39 o 
  -1   8  13        3.07        3.53      1.17 o 
   0   8  13      213.56      210.32      5.14 o 
   1   8  13       58.01       57.98      3.38 o 
   2   8  13      105.74      101.79      5.71 o 
   3   8  13       38.45       37.87      3.20 o 
   4   8  13        1.57        2.45      2.82 o 
  -4   9  13        3.21        2.42      1.94 o 
  -3   9  13       74.57       71.72      4.23 o 
  -2   9  13       35.55       45.32      2.65 o 
  -1   9  13       13.27        8.35      1.53 o 
   0   9  13       25.01       26.81      2.26 o 
   1   9  13        0.72       -0.98      1.39 o 
   2   9  13      115.67      107.48      4.67 o 
   3   9  13       12.59       14.49      2.62 o 
  -2  10  13       51.64       65.07      3.83 o 
  -1  10  13      191.54      193.39      6.29 o 
   0  10  13      160.52      174.08      6.45 o 
   1  10  13       65.91       69.08      3.33 o 
   2  10  13        1.58       -1.02      1.82 o 
  -6   0  14       21.80       29.95      2.50 o 
  -4   0  14      101.40      102.11      3.27 o 
  -2   0  14      734.17      743.22     11.70 o 
   0   0  14      943.92      954.45     17.45 o 
   2   0  14      208.92      187.36      6.83 o 
   4   0  14      697.59      662.55     18.87 o 
   6   0  14        0.58        1.63      3.27 o 
  -7   1  14        4.30        3.01      1.42 o 
  -6   1  14      188.13      188.67      4.58 o 
  -5   1  14       51.79       48.29      2.03 o 
  -4   1  14      779.81      768.66     10.10 o 
  -3   1  14      328.70      349.99      5.91 o 
  -2   1  14     1959.19     1934.24     21.74 o 
  -1   1  14      134.29      162.25      2.44 o 
   0   1  14     1415.75     1346.47     17.29 o 
   1   1  14      233.10      235.30      6.83 o 
   2   1  14      661.74      695.01     11.01 o 
   3   1  14       20.70       30.87      1.87 o 
   4   1  14      603.17      594.87     29.19 o 
   5   1  14        9.65        8.08      2.15 o 
   6   1  14       17.89       25.68      4.60 o 
  -7   2  14        2.31        2.47      1.60 o 
  -6   2  14      214.71      223.44      6.14 o 
  -5   2  14       57.20       55.27      2.43 o 
  -4   2  14       45.54       44.17      2.06 o 
  -3   2  14        4.95        2.08      0.98 o 
  -2   2  14      365.32      365.91      5.18 o 
  -1   2  14      628.28      611.27      8.59 o 
   0   2  14      696.62      684.50     10.72 o 
   1   2  14      127.02      158.31      7.50 o 
   2   2  14       22.50       26.21      3.34 o 
   3   2  14       36.93       41.26      2.73 o 
   4   2  14        0.20        0.05      1.52 o 
   5   2  14        0.71       -1.64      1.64 o 
   6   2  14        0.00        0.51      2.30 o 
  -6   3  14      386.41      390.52      7.41 o 
  -5   3  14     1169.59     1195.80     17.10 o 
  -4   3  14        4.48        1.32      1.14 o 
  -3   3  14      530.11      507.53      6.96 o 
  -2   3  14        7.97        9.07      1.59 o 
  -1   3  14      472.43      436.47      7.46 o 
   0   3  14       97.51      103.95      2.88 o 
   1   3  14       82.73       76.48      4.12 o 
   2   3  14       14.90       12.12      1.83 o 
   3   3  14      196.93      191.11     12.69 o 
   4   3  14       54.95       65.81      7.57 o 
   5   3  14      222.62      199.47      6.24 o 
   6   3  14       90.22       85.85      4.66 o 
  -6   4  14       11.98        6.66      1.90 o 
  -5   4  14      141.72      150.89      3.97 o 
  -4   4  14        3.89        4.93      1.29 o 
  -3   4  14      573.18      584.72      8.03 o 
  -2   4  14       71.33       82.58      2.47 o 
  -1   4  14      886.82      871.08     13.52 o 
   0   4  14      571.87      564.95      9.30 o 
   1   4  14        0.43        3.27      2.37 o 
   2   4  14        6.35        7.31      1.60 o 
   3   4  14      215.89      196.43      5.77 o 
   4   4  14       30.90       28.35      3.71 o 
   5   4  14        8.75        7.81      1.99 o 
   6   4  14        0.74        1.69      2.52 o 
  -6   5  14       89.99       90.13      5.10 o 
  -5   5  14      112.19      115.02      3.44 o 
  -4   5  14       68.24       60.33      2.53 o 
  -3   5  14       88.53       79.74      2.29 o 
  -2   5  14      235.82      235.34      4.48 o 
  -1   5  14     2252.61     2248.57     28.28 o 
   0   5  14       39.03       41.47      2.67 o 
   1   5  14      546.74      534.42     14.33 o 
   2   5  14      120.53      124.86      6.38 o 
   3   5  14        8.62        8.98      1.88 o 
   4   5  14        3.65        2.11      1.83 o 
   5   5  14       32.57       32.29      2.98 o 
   6   5  14       78.48       71.93      4.35 o 
  -6   6  14       10.33       15.45      2.36 o 
  -5   6  14       76.00       83.75      3.08 o 
  -4   6  14      233.95      219.98      5.66 o 
  -3   6  14      254.35      251.50      4.89 o 
  -2   6  14        0.06        0.13      1.07 o 
  -1   6  14      394.77      386.38      9.10 o 
   0   6  14       22.56       24.91      2.30 o 
   1   6  14        0.04       -0.25      1.52 o 
   2   6  14      229.60      237.52      6.61 o 
   3   6  14        7.87       15.21      2.20 o 
   4   6  14        9.51        9.47      2.52 o 
   5   6  14        2.15       -1.04      1.89 o 
  -5   7  14      118.70      129.27      4.63 o 
  -4   7  14       22.60       22.86      2.28 o 
  -3   7  14       79.01       63.21      2.47 o 
  -2   7  14       57.50       46.67      2.44 o 
  -1   7  14      647.43      581.63     10.32 o 
   0   7  14     1546.33     1463.88     27.23 o 
   1   7  14       46.96       50.42      3.09 o 
   2   7  14      721.58      764.44     25.48 o 
   3   7  14       16.62       15.85      2.45 o 
   4   7  14        5.40        2.86      1.83 o 
   5   7  14        0.95        0.26      2.30 o 
  -4   8  14       63.29       57.24      3.59 o 
  -3   8  14       53.72       52.83      2.73 o 
  -2   8  14       65.07       62.16      2.79 o 
  -1   8  14       64.24       50.59      2.61 o 
   0   8  14       10.77        9.08      1.89 o 
   1   8  14       96.44       92.34      4.09 o 
   2   8  14      131.56      118.69      4.82 o 
   3   8  14       52.53       56.54      3.61 o 
   4   8  14       98.17      101.59      4.72 o 
  -3   9  14       19.78       23.61      2.73 o 
  -2   9  14        9.07       12.28      1.80 o 
  -1   9  14      118.22      100.31      3.51 o 
   0   9  14      122.85      131.42      4.13 o 
   1   9  14       43.16       43.59      3.35 o 
   2   9  14       41.41       44.01      3.46 o 
   3   9  14        2.35        1.40      1.88 o 
  -2  10  14       50.63       47.21      3.57 o 
  -1  10  14      192.00      213.14      7.42 o 
   0  10  14        2.58        1.95      1.88 o 
   1  10  14       22.15       14.25      2.15 o 
   2  10  14       10.63       14.68      2.62 o 
  -7   0  15      155.57      171.42      6.75 o 
  -5   0  15       65.14       67.70      3.07 o 
  -3   0  15       63.28       56.43      2.94 o 
  -1   0  15      379.67      457.41      7.70 o 
   1   0  15      419.04      406.59     19.75 o 
   3   0  15       81.07       99.00      5.20 o 
  -7   1  15        0.21       -0.79      1.38 o 
  -6   1  15        4.77        7.62      1.69 o 
  -5   1  15      180.52      183.25      3.84 o 
  -4   1  15       63.83       65.90      2.37 o 
  -3   1  15      207.84      224.00      4.35 o 
  -2   1  15      248.49      270.56      7.83 o 
  -1   1  15       33.81       56.44      1.57 o 
   0   1  15       40.07       69.11      6.68 o 
   1   1  15       34.04       37.06      5.52 o 
   2   1  15      312.82      310.06     13.13 o 
   3   1  15       67.24       60.43      2.66 o 
   4   1  15      363.01      351.05      9.80 o 
   5   1  15       31.67       36.45      2.99 o 
   6   1  15       18.37       16.62      4.16 o 
  -6   2  15      304.49      322.48      6.50 o 
  -5   2  15      243.99      239.74      6.42 o 
  -4   2  15       80.08       79.35      2.69 o 
  -3   2  15      174.87      163.99      3.65 o 
  -2   2  15      171.86      162.43      3.28 o 
  -1   2  15      360.61      340.23      5.41 o 
   0   2  15      194.38      206.71      4.27 o 
   1   2  15       26.78       35.81      1.82 o 
   2   2  15       31.33       33.99      1.83 o 
   3   2  15      333.44      356.05      8.35 o 
   4   2  15        0.68        2.15      1.67 o 
   5   2  15        0.00        1.36      1.99 o 
   6   2  15        0.11        4.64      2.46 o 
  -6   3  15       26.47       27.88      2.26 o 
  -5   3  15      772.62      789.25     12.17 o 
  -4   3  15       53.37       52.92      2.36 o 
  -3   3  15       59.35       69.25      4.50 o 
  -2   3  15        2.29        1.90      0.79 o 
  -1   3  15      245.73      232.86      4.73 o 
   0   3  15     2446.00     2496.68     35.44 o 
   1   3  15      112.83      128.66      3.31 o 
   2   3  15       23.71       27.18      2.24 o 
   3   3  15        9.62      110.57      6.09 o 
   4   3  15      109.02      108.14      4.24 o 
   5   3  15        0.34        0.08      1.67 o 
   6   3  15       30.10       35.86      3.53 o 
  -6   4  15      221.19      212.17      5.14 o 
  -5   4  15       33.40       39.61      2.27 o 
  -4   4  15     1101.78     1086.52     15.57 o 
  -3   4  15      180.56      187.38      3.53 o 
  -2   4  15       36.56       41.64      1.69 o 
  -1   4  15       10.53       11.33      1.42 o 
   0   4  15      304.34      288.64      5.58 o 
   1   4  15      165.18      150.93      4.72 o 
   2   4  15      141.64      149.56      4.82 o 
   3   4  15       18.74       26.38      2.60 o 
   4   4  15      103.27       99.64      5.34 o 
   5   4  15        2.83        1.48      1.89 o 
   6   4  15       25.37       29.07      3.46 o 
  -6   5  15        5.09        6.14      1.66 o 
  -5   5  15       23.62       28.77      2.10 o 
  -4   5  15       16.34       16.34      1.82 o 
  -3   5  15        5.77        4.11      1.10 o 
  -2   5  15      524.51      484.34      7.52 o 
  -1   5  15     1503.36     1505.22     22.35 o 
   0   5  15      136.00      125.32      4.40 o 
   1   5  15      416.33      445.98     10.07 o 
   2   5  15       78.30       84.27      6.90 o 
   3   5  15        4.23       16.91      2.67 o 
   4   5  15       81.34       77.62      3.93 o 
   5   5  15        0.96       -0.92      1.88 o 
  -5   6  15        1.83       -0.74      1.33 o 
  -4   6  15       13.56       17.42      1.73 o 
  -3   6  15      291.12      278.24      5.28 o 
  -2   6  15      878.95      873.94     12.32 o 
  -1   6  15      479.38      461.45     11.95 o 
   0   6  15      246.11      239.28      6.56 o 
   1   6  15      624.44      610.46     13.02 o 
   2   6  15       15.00       20.71      2.41 o 
   3   6  15        1.16        2.88      1.83 o 
   4   6  15        7.34        4.05      2.04 o 
   5   6  15       32.01       32.95      3.25 o 
  -5   7  15       38.78       45.13      3.17 o 
  -4   7  15      123.16      108.55      3.91 o 
  -3   7  15       47.14       49.48      2.30 o 
  -2   7  15      109.91      109.52      3.60 o 
  -1   7  15      243.79      271.48      7.13 o 
   0   7  15       31.13       23.01      2.46 o 
   1   7  15       40.15       49.61      3.29 o 
   2   7  15      230.86      202.95      6.35 o 
   3   7  15       15.10       29.69      2.88 o 
   4   7  15       93.55       86.58     11.50 o 
  -4   8  15        2.52       -1.00      2.14 o 
  -3   8  15      200.68      210.04      5.34 o 
  -2   8  15        4.39        3.37      1.45 o 
  -1   8  15      130.41      109.45      3.66 o 
   0   8  15      438.97      400.10      9.76 o 
   1   8  15       22.36       23.74      2.72 o 
   2   8  15      183.16      162.35     11.36 o 
   3   8  15        0.01        1.78      2.10 o 
   4   8  15       26.51       27.37      3.23 o 
  -3   9  15       10.85        7.20      2.20 o 
  -2   9  15       36.38       44.52      3.01 o 
  -1   9  15       98.98       91.17      3.47 o 
   0   9  15       38.14       46.44      3.40 o 
   1   9  15        4.78        2.02      1.73 o 
   2   9  15        3.44        6.16      2.20 o 
   3   9  15        0.25       -1.48      3.27 o 
  -2  10  15       60.50       58.33      5.19 o 
  -1  10  15        6.81       10.25      2.30 o 
   0  10  15       56.07       68.28      3.98 o 
   1  10  15      106.73      107.76      8.24 o 
  -6   0  16       16.60       19.49      2.34 o 
  -4   0  16      176.32      173.74      4.56 o 
  -2   0  16      302.69      302.18      5.65 o 
   0   0  16     1263.73     1213.94     21.98 o 
   2   0  16      372.82      342.74     10.84 o 
   4   0  16       24.06       26.42      3.56 o 
   6   0  16      100.66       99.89      7.42 o 
  -6   1  16       94.10      109.35      3.27 o 
  -5   1  16       17.08       16.37      1.76 o 
  -4   1  16      695.75      678.33     10.38 o 
  -3   1  16      396.45      384.54      6.54 o 
  -2   1  16     1303.11     1254.43     15.03 o 
  -1   1  16      300.71      314.66      4.08 o 
   0   1  16     1767.00     1742.33     25.15 o 
   1   1  16      414.59      417.42      7.26 o 
   2   1  16      436.89      422.21      7.48 o 
   3   1  16       42.05       53.75      2.73 o 
   4   1  16       56.54       60.03      4.01 o 
   5   1  16       54.67       50.36      3.56 o 
   6   1  16      104.46      117.70      7.72 o 
  -6   2  16       74.93       79.41      3.16 o 
  -5   2  16        0.63        0.69      1.18 o 
  -4   2  16      650.90      669.47     10.37 o 
  -3   2  16      116.81      115.69      3.11 o 
  -2   2  16      210.10      224.21      4.11 o 
  -1   2  16        2.57        2.33      0.86 o 
   0   2  16      243.76      254.63      5.05 o 
   1   2  16      316.77      305.97      5.79 o 
   2   2  16      262.38      283.00      5.49 o 
   3   2  16       69.02      104.18      4.04 o 
   4   2  16        3.86        5.62      1.99 o 
   5   2  16        0.75        2.36      2.03 o 
   6   2  16        1.33       -0.59      2.67 o 
  -6   3  16        4.31        7.54      1.64 o 
  -5   3  16       35.60       43.04      3.51 o 
  -4   3  16     1190.98     1178.48     16.71 o 
  -3   3  16     2704.54     2697.12     38.85 o 
  -2   3  16       80.00       70.80      2.20 o 
  -1   3  16      855.19      828.87     13.03 o 
   0   3  16        0.00       -0.95      0.95 o 
   1   3  16      381.68      380.78      6.87 o 
   2   3  16       70.07       75.66      4.97 o 
   3   3  16       40.34       89.91      7.94 o 
   4   3  16       30.77       28.47      3.27 o 
   5   3  16       40.21       39.33      3.29 o 
   6   3  16        2.65        5.89      3.56 o 
  -6   4  16       42.36       40.89      2.63 o 
  -5   4  16       63.93       71.39      2.75 o 
  -4   4  16       38.72       43.57      2.70 o 
  -3   4  16      297.65      295.37      5.63 o 
  -2   4  16       34.57       45.25      3.19 o 
  -1   4  16      886.46      896.46     14.06 o 
   0   4  16       42.07       42.68      2.17 o 
   1   4  16      741.14      768.13     15.33 o 
   2   4  16      216.05      252.26     38.23 o 
   3   4  16        0.65        3.93      1.78 o 
   4   4  16        0.00       -0.59      1.68 o 
   5   4  16       28.66       32.47      3.14 o 
  -6   5  16        0.01        0.91      1.42 o 
  -5   5  16       77.00       87.15      3.11 o 
  -4   5  16      143.95      143.28      3.76 o 
  -3   5  16      443.57      458.54      6.77 o 
  -2   5  16      198.87      175.58      3.85 o 
   0   5  16      341.33      347.54      8.39 o 
   1   5  16     1460.55     1477.02     27.39 o 
   2   5  16        0.07        0.37      3.34 o 
   3   5  16      266.39      265.84      7.35 o 
   4   5  16        1.14        2.24      1.83 o 
   5   5  16        0.41        4.22      2.15 o 
  -5   6  16       70.66       66.18      2.83 o 
  -4   6  16       24.05       22.09      1.91 o 
  -3   6  16      100.06       93.30      2.91 o 
  -2   6  16      272.91      263.24      5.04 o 
  -1   6  16      268.27      245.84      8.54 o 
   0   6  16       10.36       11.95      1.99 o 
   1   6  16      460.10      456.65     10.50 o 
   2   6  16       28.84       27.72      2.62 o 
   3   6  16        2.14        1.25      1.88 o 
   4   6  16       72.90       77.28      4.09 o 
   5   6  16        0.84        1.65      2.20 o 
  -5   7  16        8.81        6.25      2.10 o 
  -4   7  16       20.44       16.45      3.28 o 
  -3   7  16      403.64      409.77      7.08 o 
  -2   7  16       24.99       30.69      2.20 o 
  -1   7  16       18.12       10.09      4.30 o 
   0   7  16       46.93       35.61      2.94 o 
   1   7  16      442.17      413.47     10.03 o 
   2   7  16      633.98      604.74     13.49 o 
   3   7  16       41.59       47.88      3.46 o 
   4   7  16      176.90      188.03      6.50 o 
  -4   8  16      110.90      131.11      5.71 o 
  -3   8  16        5.98        4.23      1.57 o 
  -2   8  16       76.12       61.73      4.65 o 
  -1   8  16       40.03       42.34      3.78 o 
   0   8  16       39.42       38.81      3.04 o 
   1   8  16       88.15       80.14      4.04 o 
   2   8  16        0.23        2.03      1.73 o 
   3   8  16       71.96       65.92      3.93 o 
  -3   9  16        0.09        2.08      1.99 o 
  -2   9  16       37.69       43.72      3.06 o 
  -1   9  16       25.94       35.59      3.08 o 
   0   9  16       15.90       15.99      2.46 o 
   1   9  16      100.48       84.72      8.83 o 
   2   9  16       62.69       72.02      6.75 o 
  -1  10  16       99.48      116.26      5.03 o 
   0  10  16       31.97       25.45      2.93 o 
  -5   0  17      465.11      484.09      9.61 o 
  -3   0  17       93.82       80.38      3.57 o 
  -1   0  17      155.75      136.70      3.91 o 
   1   0  17      261.10      261.02      7.05 o 
   3   0  17      264.44      294.26     10.24 o 
   5   0  17       28.66       23.60      4.16 o 
  -6   1  17        1.62        2.81      1.38 o 
  -5   1  17        0.37       -1.20      1.20 o 
  -4   1  17       31.34       26.95      1.65 o 
  -3   1  17      474.29      473.77      7.71 o 
  -2   1  17       62.46       78.65      3.95 o 
  -1   1  17      465.04      475.82      6.25 o 
   0   1  17      212.23      225.47      6.03 o 
   1   1  17        0.97        3.38      1.35 o 
   2   1  17       40.28       51.52      4.68 o 
   3   1  17        9.33        8.60      2.23 o 
   4   1  17       58.10       59.50      3.61 o 
   5   1  17       12.11       10.09      3.41 o 
   6   1  17       79.59       97.52      7.27 o 
  -6   2  17      274.62      285.57      6.14 o 
  -5   2  17       40.94       41.91      2.32 o 
  -4   2  17      525.16      501.20      8.33 o 
  -3   2  17      819.61      819.18     12.03 o 
  -2   2  17      155.26      153.34      3.28 o 
  -1   2  17      113.25      113.87      3.15 o 
   0   2  17       29.39       34.08      1.85 o 
   1   2  17       48.27       49.19      2.28 o 
   2   2  17       38.45       48.24      4.16 o 
   3   2  17       38.61       41.08      2.88 o 
   4   2  17        0.01        1.09      3.27 o 
   5   2  17       76.00       73.08      4.14 o 
   6   2  17        0.77       -0.15      3.41 o 
  -6   3  17       40.84       40.84      2.57 o 
  -5   3  17        1.06        1.28      1.25 o 
  -4   3  17        9.85        8.00      1.48 o 
  -3   3  17     1303.02     1282.59     17.79 o 
  -2   3  17      304.74      312.26      5.44 o 
  -1   3  17      134.29      137.14      4.31 o 
   0   3  17        9.29        8.24      1.37 o 
   1   3  17      233.79      238.26      9.65 o 
   2   3  17      663.27      698.48     14.28 o 
   3   3  17       34.34       47.32      3.78 o 
   4   3  17        1.08        0.89      1.78 o 
   5   3  17        2.95        0.71      2.20 o 
  -6   4  17       32.21       38.74      2.63 o 
  -5   4  17       80.31       75.96      2.93 o 
  -4   4  17      449.20      417.76      8.52 o 
  -3   4  17      162.36      153.12      3.94 o 
  -2   4  17     2035.44     2049.69     29.87 o 
  -1   4  17      127.78      137.68      7.85 o 
   0   4  17       67.81       74.93      3.35 o 
   1   4  17        1.18        4.03      1.93 o 
   2   4  17      321.36      302.73      7.76 o 
   3   4  17       12.48       16.09      3.93 o 
   4   4  17       52.56       59.88      5.27 o 
   5   4  17        3.09        4.89      2.20 o 
  -5   5  17        1.52        2.07      1.42 o 
  -4   5  17       49.62       53.02      3.21 o 
  -3   5  17       65.06       71.27      2.64 o 
  -2   5  17      165.72      163.27      3.77 o 
  -1   5  17       18.12       19.00      3.12 o 
   0   5  17      250.17      224.32      6.35 o 
   1   5  17      932.16      956.18     18.86 o 
   2   5  17        7.68        8.41      1.92 o 
   3   5  17      243.59      274.09     11.43 o 
   4   5  17        9.10        9.42      2.31 o 
   5   5  17        0.24        3.87      2.15 o 
  -5   6  17       72.64       73.17      2.98 o 
  -4   6  17       14.82       13.97      1.76 o 
  -3   6  17        0.86       -0.35      1.36 o 
  -2   6  17       92.51       95.59      2.90 o 
  -1   6  17      463.87      397.82      9.44 o 
   0   6  17      479.90      481.76     10.92 o 
   1   6  17      293.53      296.90     13.44 o 
   2   6  17      140.61      144.75      5.24 o 
   3   6  17      306.89      311.65      8.61 o 
   4   6  17        0.01       -0.22      2.60 o 
  -4   7  17        3.01        4.44      1.81 o 
  -3   7  17       61.24       69.97      2.74 o 
  -2   7  17      164.41      148.26      4.31 o 
  -1   7  17       25.98       26.08      2.57 o 
   0   7  17      140.86      120.79      4.62 o 
   1   7  17       82.37       89.92      4.53 o 
   2   7  17       38.19       39.97      3.14 o 
   3   7  17        7.82       11.58      2.41 o 
   4   7  17       62.45       59.06      4.09 o 
  -4   8  17       28.90       29.03      5.34 o 
  -3   8  17       90.03       88.59      3.53 o 
  -2   8  17        9.34        9.76      1.74 o 
  -1   8  17      315.89      316.74      8.50 o 
   0   8  17        6.36        3.69      1.82 o 
   1   8  17       85.10       80.77      4.09 o 
   2   8  17      179.87      170.50      7.57 o 
   3   8  17       22.76       22.78      2.87 o 
  -2   9  17      266.80      305.88      7.05 o 
  -1   9  17       16.47       17.49      2.56 o 
   0   9  17       38.98       41.89      3.30 o 
   1   9  17       85.48       66.96      3.83 o 
   2   9  17       23.42       23.95      3.09 o 
  -6   0  18      123.61      152.20      4.96 o 
  -4   0  18       25.16       28.76      2.77 o 
  -2   0  18      452.16      406.51      9.39 o 
   0   0  18      184.59      186.23      7.65 o 
   2   0  18      623.36      573.19     12.03 o 
   6   0  18        0.21       -3.27      3.27 o 
  -6   1  18      162.65      169.20      4.07 o 
  -5   1  18       27.69       33.69      1.95 o 
  -4   1  18      336.35      309.97      8.55 o 
  -3   1  18       16.35       14.64      1.84 o 
  -2   1  18     1169.73     1117.44     21.18 o 
  -1   1  18      623.11      619.29      8.70 o 
   0   1  18      947.79      919.04     14.27 o 
   1   1  18       59.45       69.87      8.81 o 
   2   1  18      499.83      506.05      8.83 o 
   3   1  18      233.35      235.21      6.61 o 
   4   1  18       38.81       44.53      4.90 o 
   5   1  18        7.94        8.76      3.41 o 
   6   1  18       11.52       10.83      4.16 o 
  -6   2  18       13.41        8.62      1.73 o 
  -5   2  18        0.59       -0.98      1.16 o 
  -4   2  18       52.68       54.92      2.45 o 
  -3   2  18        0.06        2.84      1.28 o 
  -2   2  18     1212.41     1200.99     16.16 o 
  -1   2  18       38.33       43.53      2.14 o 
   0   2  18      386.92      402.53      7.25 o 
   1   2  18        6.39        4.03      1.11 o 
   2   2  18       82.66       86.50      6.75 o 
   3   2  18       44.15       49.87      3.15 o 
   4   2  18       33.07       48.73      3.40 o 
   5   2  18       26.41       23.31      2.98 o 
  -6   3  18       77.04       68.17      3.02 o 
  -5   3  18       45.49       51.26      2.61 o 
  -4   3  18      123.45      118.16      3.73 o 
  -3   3  18      172.77      152.03      3.74 o 
  -2   3  18     1707.48     1645.66     21.63 o 
  -1   3  18     3082.93     3071.13     43.60 o 
   0   3  18      188.50      183.30      4.36 o 
   1   3  18      593.73      629.09     26.29 o 
   2   3  18        2.88        2.76      1.56 o 
   3   3  18      152.74      152.74      5.30 o 
   4   3  18       29.09       30.87      2.73 o 
   5   3  18        5.73        5.82      2.39 o 
  -5   4  18        0.01        0.17      1.40 o 
  -4   4  18      202.35      187.48      4.46 o 
  -3   4  18      130.15      122.61      3.39 o 
  -2   4  18       50.21       58.48      2.94 o 
  -1   4  18      394.24      383.84      7.22 o 
   0   4  18      145.76      161.74      5.13 o 
   1   4  18      356.80      343.92     15.07 o 
   2   4  18       57.15       68.08      7.79 o 
   3   4  18      335.73      337.71      9.95 o 
   4   4  18       61.53       64.15      4.01 o 
   5   4  18        1.08        1.19      2.97 o 
  -5   5  18        3.87        3.38      1.53 o 
  -4   5  18        2.73        3.00      1.29 o 
  -3   5  18      212.42      211.19      5.40 o 
  -2   5  18      164.01      177.84      4.50 o 
  -1   5  18      522.46      544.63     11.86 o 
   0   5  18      280.79      278.74      7.39 o 
   1   5  18        3.22        4.30      2.52 o 
   2   5  18      165.47      170.22     11.73 o 
   3   5  18      526.73      535.57     12.29 o 
   4   5  18        2.55        2.05      2.04 o 
   5   5  18       81.12       88.32      8.98 o 
  -5   6  18        1.16        0.72      1.47 o 
  -4   6  18       72.55       74.86      3.33 o 
  -3   6  18      184.58      184.57      5.08 o 
  -2   6  18       27.49       23.04      2.36 o 
  -1   6  18       85.46       70.01      3.41 o 
   0   6  18      113.58      114.16      4.51 o 
   1   6  18      204.75      196.50      6.18 o 
   2   6  18       35.26       41.19      3.25 o 
   3   6  18      320.35      293.07      8.29 o 
   4   6  18       20.87       30.37      6.46 o 
  -4   7  18      136.16      158.01     11.60 o 
  -3   7  18        1.45        0.12      1.33 o 
  -2   7  18        4.02        0.03      1.71 o 
  -1   7  18      462.28      444.16     13.44 o 
   0   7  18       23.94       25.17      2.57 o 
   1   7  18        0.06       -0.18      1.73 o 
   2   7  18       17.59       14.34      2.41 o 
   3   7  18      160.31      153.87      9.05 o 
   4   7  18      156.89      153.05      5.93 o 
  -3   8  18        0.15        0.50      1.56 o 
  -2   8  18      135.88      149.99      4.57 o 
  -1   8  18       30.62       27.16      2.83 o 
   0   8  18       50.22       47.05      3.41 o 
   1   8  18        2.31        2.07      1.94 o 
   2   8  18        3.24        6.66      2.30 o 
   3   8  18       57.91       60.93      4.14 o 
  -2   9  18       92.33      104.09      3.97 o 
  -1   9  18        0.11        0.88      1.88 o 
   0   9  18       48.13       58.28      3.67 o 
   1   9  18       10.40       12.85      2.36 o 
  -5   0  19       76.77       73.58      4.14 o 
  -3   0  19      647.59      609.27     13.53 o 
  -1   0  19      113.27       92.04      3.34 o 
   1   0  19       44.55       43.03      2.67 o 
   3   0  19      109.63       93.19      5.05 o 
   5   0  19       78.00      102.71      6.98 o 
  -6   1  19        0.00       -0.79      1.29 o 
  -5   1  19       63.03       54.04      2.33 o 
  -4   1  19        0.79        2.08      1.16 o 
  -3   1  19        4.46        9.87      1.37 o 
  -2   1  19       47.52       56.44      4.82 o 
  -1   1  19      574.97      609.68      8.66 o 
   0   1  19       20.39       38.00      4.23 o 
   1   1  19      226.54      230.54      5.03 o 
   2   1  19       73.84       82.72      6.24 o 
   3   1  19        7.23       12.89      2.20 o 
   4   1  19       13.41       15.18      2.41 o 
   5   1  19       10.50       17.51      4.16 o 
  -6   2  19        4.33        3.11      1.33 o 
  -5   2  19      135.13      118.21      3.59 o 
  -4   2  19      658.62      635.09     10.75 o 
  -3   2  19      135.91      129.24      4.33 o 
  -2   2  19      565.94      510.66      9.39 o 
  -1   2  19     1446.45     1455.81     21.72 o 
   0   2  19      113.62      121.14      3.41 o 
   1   2  19      132.63      147.54      4.62 o 
   2   2  19        5.69        2.77      1.52 o 
   3   2  19        0.86        2.01      2.52 o 
   4   2  19        3.76        1.50      2.00 o 
   5   2  19       24.99       24.21      3.27 o 
  -6   3  19       22.35       29.82      2.34 o 
  -5   3  19       48.55       53.60      2.66 o 
  -4   3  19      192.88      196.84      5.74 o 
  -3   3  19       55.61       54.20      2.74 o 
  -2   3  19        7.46        4.90      2.01 o 
  -1   3  19      977.18      959.83     15.12 o 
   0   3  19      518.71      560.15      9.68 o 
   1   3  19      201.62      210.31     16.48 o 
   2   3  19       38.79       43.16      7.12 o 
   3   3  19       84.19       86.89      4.04 o 
   4   3  19       98.31       85.85      4.04 o 
   5   3  19       13.56       14.05      2.66 o 
  -5   4  19       99.79      101.57      3.44 o 
  -4   4  19       90.33       91.52      3.13 o 
  -3   4  19      104.43      104.21      3.15 o 
  -2   4  19      614.99      555.91     16.57 o 
  -1   4  19      228.40      212.38      5.23 o 
   0   4  19     1886.54     1912.73     34.66 o 
   1   4  19       31.01       35.87      4.45 o 
   2   4  19       38.46       52.19     11.87 o 
   3   4  19        1.81        3.16      1.88 o 
   4   4  19      143.83      136.36      5.24 o 
   5   4  19        0.02       -0.11      2.14 o 
  -5   5  19       12.70       11.64      1.77 o 
  -4   5  19       15.39       14.06      1.70 o 
  -3   5  19        7.14       30.60      3.25 o 
  -2   5  19      153.33      162.71      4.36 o 
  -1   5  19       45.29       45.30      2.99 o 
   0   5  19      218.93      223.51      6.45 o 
   1   5  19       28.60       29.42      3.56 o 
   2   5  19       42.24       48.19      3.25 o 
   3   5  19      259.07      267.86      7.82 o 
   4   5  19        2.41        1.23      2.04 o 
  -4   6  19       32.63       31.46      2.68 o 
  -3   6  19      145.63      157.33      4.83 o 
  -2   6  19        0.67        3.84      1.67 o 
  -1   6  19        0.18        1.13      1.63 o 
   0   6  19       80.38       83.95      3.99 o 
   1   6  19      319.92      277.58      7.72 o 
   2   6  19      138.86      128.02      5.03 o 
   3   6  19       89.98       91.27      4.41 o 
   4   6  19       50.24       59.07      4.75 o 
  -4   7  19        0.12       -0.05      1.61 o 
  -3   7  19       51.61       60.54      3.72 o 
  -2   7  19        3.68        4.45      1.94 o 
  -1   7  19       43.02       49.34      3.21 o 
   0   7  19      112.96       92.85      4.25 o 
   1   7  19        0.01        0.65      2.45 o 
   2   7  19      109.44       99.95      8.61 o 
   3   7  19        3.72        4.60      2.52 o 
  -3   8  19       11.10        7.37      2.29 o 
  -2   8  19       31.28       29.08      2.99 o 
  -1   8  19       86.21       85.90      4.19 o 
   0   8  19       10.30        8.38      2.10 o 
   1   8  19      214.21      211.14      6.87 o 
   2   8  19        0.43        4.30      2.04 o 
  -1   9  19       21.55       20.00      3.12 o 
   0   9  19      234.98      268.21      8.08 o 
  -6   0  20       14.25       11.28      2.62 o 
  -4   0  20      258.37      254.82      9.58 o 
  -2   0  20       90.11       79.11      5.05 o 
   0   0  20      186.66      169.23      4.93 o 
   2   0  20       48.55       51.22      3.25 o 
   4   0  20      111.12      107.91      6.68 o 
  -6   1  20        7.32        7.81      1.62 o 
  -5   1  20      114.02       99.70      3.35 o 
  -4   1  20      342.01      346.24     11.59 o 
  -3   1  20       46.63       40.28      2.46 o 
  -2   1  20      672.85      576.96     12.45 o 
  -1   1  20       17.08       17.29      1.53 o 
   0   1  20      770.38      783.60     10.86 o 
   1   1  20      294.25      274.43      5.68 o 
   2   1  20      327.14      298.13      6.14 o 
   3   1  20        7.34       11.14      2.31 o 
   4   1  20       71.69       78.12      4.19 o 
   5   1  20       53.66       44.23      5.64 o 
  -5   2  20       27.74       35.30      2.36 o 
  -4   2  20       10.39        7.10      1.61 o 
  -3   2  20        1.51       -0.49      1.28 o 
  -2   2  20        2.66        9.01      1.47 o 
  -1   2  20        2.79        3.11      1.05 o 
   0   2  20     1098.17     1100.94     16.99 o 
   1   2  20        3.78        6.10      1.45 o 
   2   2  20      347.02      340.23      8.45 o 
   3   2  20        6.21       12.56      2.20 o 
   4   2  20       22.80       26.74      2.93 o 
   5   2  20        0.63        2.21      2.25 o 
  -5   3  20        4.06        0.92      1.38 o 
  -4   3  20      100.60       93.82      3.11 o 
  -3   3  20       54.52       58.25      2.83 o 
  -2   3  20      352.93      321.13      6.49 o 
  -1   3  20      248.88      255.71      7.09 o 
   0   3  20      941.80      963.07     15.24 o 
   1   3  20     1578.76     1556.07     28.75 o 
   2   3  20      128.91      124.68      4.72 o 
   3   3  20      230.40      244.15      7.13 o 
   4   3  20        4.97        3.05      3.78 o 
   5   3  20       33.58       41.55      3.83 o 
  -5   4  20        1.27        4.39      1.53 o 
  -4   4  20       24.74       20.83      1.92 o 
  -3   4  20        1.24        0.50      1.29 o 
  -2   4  20      439.35      413.23      7.90 o 
  -1   4  20       72.04       66.68      4.05 o 
   0   4  20       14.42       18.61      2.46 o 
   1   4  20      161.83      180.15      5.77 o 
   2   4  20      146.31      151.02      5.40 o 
   3   4  20       32.83       37.15      3.15 o 
   4   4  20       42.67       38.23      4.16 o 
  -5   5  20       19.52       22.12      2.09 o 
  -4   5  20       23.23       27.28      2.13 o 
  -3   5  20        0.99       10.09      2.35 o 
  -2   5  20        0.71        0.91      1.33 o 
  -1   5  20      216.04      221.95      6.50 o 
   0   5  20      174.75      177.32      5.71 o 
   1   5  20      217.28      231.99      9.20 o 
   2   5  20      191.11      198.72      6.34 o 
   3   5  20        4.26        3.12      4.01 o 
   4   5  20       41.37       40.90      3.56 o 
  -4   6  20        9.76       10.45      2.10 o 
  -3   6  20        0.01        2.23      2.13 o 
  -2   6  20      187.49      188.51      5.97 o 
  -1   6  20      250.07      231.18      6.71 o 
   0   6  20       19.08       18.60      4.08 o 
   1   6  20       61.19       60.41      3.62 o 
   2   6  20       15.34       14.56      2.52 o 
   3   6  20      102.46      107.80      5.71 o 
  -3   7  20       40.78       35.65      3.20 o 
  -2   7  20      198.97      224.47      6.87 o 
  -1   7  20        0.16        1.58      1.52 o 
   0   7  20        0.60       -1.60      1.62 o 
   1   7  20      203.23      203.72      6.61 o 
   2   7  20       19.17       20.50      2.72 o 
   3   7  20        0.80       -0.80      1.92 o 
  -2   8  20      296.62      329.00      8.97 o 
  -1   8  20       13.95       15.20      2.36 o 
   0   8  20       94.37      102.34      4.67 o 
   1   8  20       27.08       23.61      2.94 o 
   2   8  20       18.36       15.18      2.66 o 
  -5   0  21       43.47       46.24      3.67 o 
  -3   0  21      100.77       83.27      5.49 o 
  -1   0  21      436.53      384.88      8.70 o 
   1   0  21       72.43       76.06      3.46 o 
   3   0  21        0.16        1.48      2.37 o 
   5   0  21       42.21       53.28      5.94 o 
  -5   1  21      258.07      265.27      5.80 o 
  -4   1  21        1.08       -0.30      1.25 o 
  -3   1  21      157.98      134.04      6.98 o 
  -2   1  21       44.22       58.47      3.30 o 
  -1   1  21       44.20       45.53      1.95 o 
   0   1  21       46.60       52.63      3.24 o 
   1   1  21      328.31      320.82      5.56 o 
   2   1  21        2.60        8.19      3.93 o 
   3   1  21       30.14       40.37      4.53 o 
   4   1  21       14.92       14.54      3.71 o 
   5   1  21        1.39        7.12      3.86 o 
  -5   2  21        9.62        7.28      1.91 o 
  -4   2  21        4.29        4.32      1.50 o 
  -3   2  21      195.89      163.13      4.54 o 
  -2   2  21      911.97      814.72     30.61 o 
  -1   2  21      138.34      151.97      5.06 o 
   0   2  21      529.23      513.60     12.26 o 
   1   2  21      939.87      925.16     18.27 o 
   2   2  21       73.97       71.63      8.39 o 
   3   2  21      113.72      107.79      4.66 o 
   4   2  21        1.18        0.51      2.25 o 
   5   2  21        1.57        7.72      3.27 o 
  -5   3  21      110.98      105.10      3.54 o 
  -4   3  21      119.50      127.50      4.25 o 
  -3   3  21      168.87      178.65      4.88 o 
  -2   3  21      375.86      411.94      9.97 o 
  -1   3  21       65.57       65.97      2.83 o 
   0   3  21       74.74       81.90      5.27 o 
   1   3  21      318.89      317.60      8.19 o 
   2   3  21      330.75      341.87      8.82 o 
   3   3  21      158.73      158.51      6.16 o 
   4   3  21       36.50       36.37      3.51 o 
  -5   4  21        0.96        1.71      1.52 o 
  -4   4  21      150.55      158.34      4.20 o 
  -3   4  21      234.47      221.38      5.62 o 
  -2   4  21      122.95      123.21      3.78 o 
  -1   4  21       97.66       84.07      3.19 o 
   0   4  21      516.00      509.72     28.59 o 
   1   4  21      119.98      112.83      4.66 o 
   2   4  21      978.09      986.93     19.85 o 
   3   4  21        4.75        6.82      2.97 o 
   4   4  21       11.42       14.97      3.86 o 
  -4   5  21      143.42      139.66      4.04 o 
  -3   5  21        5.00        3.84      2.14 o 
  -2   5  21       30.58       39.82      2.50 o 
  -1   5  21        4.79        8.84      1.94 o 
   0   5  21      153.76      157.90      5.43 o 
   1   5  21        1.20        1.34      1.73 o 
   2   5  21       96.46      101.99      4.71 o 
   3   5  21        8.56       14.25      3.71 o 
   4   5  21        8.35        6.96      2.67 o 
  -4   6  21       76.19       80.95      3.71 o 
  -3   6  21      124.70      142.81      5.71 o 
  -2   6  21       89.11       89.44      5.64 o 
  -1   6  21      131.43      118.84      7.57 o 
   0   6  21        2.96        2.84      1.93 o 
   1   6  21        0.14        0.00      1.57 o 
   2   6  21       29.07       29.05      3.08 o 
   3   6  21      104.56       99.61      7.64 o 
  -3   7  21        1.17        1.63      2.82 o 
  -2   7  21        1.33       -0.40      1.86 o 
  -1   7  21       97.32       88.28      6.23 o 
   0   7  21        4.08        6.53      2.15 o 
   1   7  21       14.89       21.61      2.78 o 
   2   7  21       39.04       38.28      3.44 o 
  -1   8  21        6.70        8.39      2.25 o 
   0   8  21       16.04       15.59      2.62 o 
   1   8  21       62.37       61.43      4.20 o 
  -4   0  22       29.76       30.72      4.30 o 
  -2   0  22      184.94      163.14      7.72 o 
   0   0  22       98.49       91.81      4.60 o 
   2   0  22        0.34        2.15      1.82 o 
   4   0  22       13.27       14.69      3.86 o 
  -5   1  22        0.35        0.69      1.53 o 
  -4   1  22       22.41       14.31      2.30 o 
  -3   1  22      263.14      236.78      7.09 o 
  -2   1  22      383.85      388.01      9.50 o 
  -1   1  22       42.23       37.44      2.22 o 
   0   1  22      578.84      546.42      8.26 o 
   1   1  22       28.06       26.38      1.77 o 
   2   1  22      194.91      200.68      5.31 o 
   3   1  22       60.22       81.65      4.25 o 
   4   1  22       69.73       66.20      5.94 o 
  -5   2  22       32.29       31.95      2.70 o 
  -4   2  22      134.20      139.84      5.71 o 
  -3   2  22       69.03       76.96      3.93 o 
  -2   2  22        2.87        3.77      1.67 o 
  -1   2  22        7.09        5.08      1.76 o 
   0   2  22       13.92       13.62      1.69 o 
   1   2  22        4.66        2.41      2.97 o 
   2   2  22      519.13      515.07     11.71 o 
   3   2  22       21.77       21.58      2.74 o 
   4   2  22      173.91      176.88      9.13 o 
  -5   3  22       32.37       32.93      2.71 o 
  -4   3  22        3.95        3.08      1.56 o 
  -3   3  22        1.59        5.67      1.56 o 
  -2   3  22       77.10       80.40      4.09 o 
  -1   3  22       18.56       20.07      1.96 o 
   0   3  22      307.72      317.49     11.65 o 
   1   3  22      113.08      104.39      4.35 o 
   2   3  22      273.32      268.93      7.51 o 
   3   3  22      404.74      418.05     41.20 o 
   4   3  22       47.85       52.77      4.12 o 
  -4   4  22        3.40        1.97      1.83 o 
  -3   4  22        0.09        2.58      1.98 o 
  -1   4  22       27.65       21.35      2.67 o 
   0   4  22      346.39      353.37     15.00 o 
   1   4  22        9.49        8.73      2.09 o 
   2   4  22        0.48       -0.15      2.67 o 
   3   4  22       14.46       12.69      2.62 o 
   4   4  22       54.03       64.09      4.40 o 
  -4   5  22       11.86       17.16      2.33 o 
  -3   5  22       75.85       79.30      4.35 o 
  -2   5  22       65.21       74.21      5.64 o 
  -1   5  22        0.03       -0.65      1.67 o 
   0   5  22        1.48       -1.04      1.52 o 
   1   5  22       72.42       77.50      3.98 o 
   2   5  22      140.07      134.21      5.35 o 
   3   5  22       47.44       41.38      3.78 o 
  -3   6  22        1.43        1.19      2.67 o 
  -2   6  22       10.93        9.90      2.15 o 
  -1   6  22        2.08        1.16      1.73 o 
   0   6  22      185.83      191.06      6.34 o 
   1   6  22      161.25      156.36      6.61 o 
   2   6  22        5.94        8.05      2.20 o 
   3   6  22       31.15       36.57      3.46 o 
  -2   7  22      251.76      299.04     19.00 o 
  -1   7  22       55.67       55.15      3.72 o 
   0   7  22      172.74      198.40      8.24 o 
   1   7  22        4.58        4.53      2.10 o 
   2   7  22        0.12        0.85      2.04 o 
  -5   0  23      120.85      118.00      7.42 o 
  -3   0  23      186.76      177.10      8.46 o 
  -1   0  23      171.45      153.34      7.42 o 
   1   0  23      187.32      177.68      5.64 o 
   3   0  23       26.74       28.50      4.45 o 
  -5   1  23       21.00       22.19      2.81 o 
  -4   1  23       83.13       81.42      5.34 o 
  -3   1  23      700.03      651.96     14.44 o 
  -2   1  23        0.54        4.92      1.86 o 
  -1   1  23      146.73      137.89      6.33 o 
   0   1  23      103.80      110.80      5.06 o 
   1   1  23       94.73       80.12      2.74 o 
   2   1  23       40.50       42.99      3.62 o 
   3   1  23       90.44       80.18      4.47 o 
   4   1  23        0.06       -1.60      2.20 o 
  -5   2  23       18.68       24.02      2.93 o 
  -4   2  23       57.10       58.62      3.72 o 
  -3   2  23        1.36        0.07      1.78 o 
  -2   2  23        0.96        5.53      1.83 o 
  -1   2  23      192.53      168.50      5.63 o 
   0   2  23      603.96      593.77      8.96 o 
   1   2  23       63.47       55.74      3.46 o 
   2   2  23      354.63      343.39     11.06 o 
   3   2  23      260.45      263.05      7.77 o 
   4   2  23       60.06       52.83      4.23 o 
  -4   3  23       29.02       28.40      4.07 o 
  -3   3  23      350.83      326.84      8.98 o 
  -2   3  23      209.67      215.12      8.16 o 
  -1   3  23      167.64      173.06      5.42 o 
   0   3  23      304.60      326.80      8.44 o 
   1   3  23       15.54       13.45      3.64 o 
   2   3  23       64.31       77.54      4.04 o 
   3   3  23       54.52       52.48      3.82 o 
   4   3  23      125.96      131.29      5.81 o 
  -4   4  23       31.52       34.78      2.74 o 
  -3   4  23       11.82       15.58      2.72 o 
  -2   4  23      320.43      340.07      9.08 o 
  -1   4  23      231.64      213.18      6.38 o 
   0   4  23      114.70      111.83      4.61 o 
   1   4  23       74.59       58.86      3.55 o 
   2   4  23      236.89      210.78      6.87 o 
   3   4  23       36.35       44.99      4.01 o 
  -3   5  23        0.22        4.50      2.35 o 
  -2   5  23      180.33      165.22      8.46 o 
  -1   5  23        3.44        2.92      3.41 o 
   0   5  23       16.04       22.39      2.66 o 
   1   5  23        3.02        2.37      1.94 o 
   2   5  23       49.17       59.15      3.97 o 
   3   5  23        8.09        6.42      2.45 o 
  -3   6  23       20.85       35.77      4.90 o 
  -2   6  23       82.90       83.12      6.23 o 
  -1   6  23      111.85      117.59      4.96 o 
   0   6  23      106.19      126.46      5.13 o 
   1   6  23       51.37       52.59      3.80 o 
   2   6  23        2.10        1.97      2.15 o 
  -1   7  23        4.06        5.84      2.03 o 
   0   7  23        2.16        0.58      1.88 o 
   1   7  23       60.35       60.97      4.08 o 
  -4   0  24      170.75      182.73      9.05 o 
  -2   0  24       39.94       44.53      4.60 o 
   0   0  24       17.52       19.51      2.30 o 
   2   0  24       28.08       35.35      3.15 o 
   4   0  24       15.78       14.84      4.30 o 
  -4   1  24       26.96       33.23      3.20 o 
  -3   1  24        3.18        4.20      1.92 o 
  -2   1  24       19.44       17.91      3.34 o 
  -1   1  24      349.09      328.61      8.61 o 
   0   1  24      243.80      262.62      5.06 o 
   1   1  24       40.33       41.53      2.20 o 
   2   1  24      267.44      275.60      6.34 o 
   3   1  24       17.28       17.30      2.24 o 
   4   1  24       11.45       19.47      8.90 o 
  -4   2  24       19.07       16.75      3.93 o 
  -3   2  24       67.12       71.44      5.42 o 
  -2   2  24      143.47      154.43      5.56 o 
  -1   2  24       67.33       76.94      3.16 o 
   0   2  24        5.86        4.50      1.33 o 
   1   2  24        4.33        4.12      1.94 o 
   2   2  24       27.11       25.72      4.68 o 
   3   2  24        1.18        3.81      2.28 o 
  -4   3  24        1.70        0.52      1.89 o 
  -3   3  24       31.69       30.99      3.14 o 
  -2   3  24       11.80        8.61      2.42 o 
  -1   3  24        0.46        0.58      1.41 o 
   0   3  24       70.52       72.06      3.88 o 
   1   3  24        0.08       -0.49      1.62 o 
   2   3  24      132.04      141.77      5.51 o 
   3   3  24       22.46       22.53      3.02 o 
  -3   4  24      269.24      269.24      8.08 o 
  -2   4  24        6.66        8.67      2.28 o 
  -1   4  24        0.28        0.51      1.67 o 
   0   4  24        0.36        0.08      3.64 o 
   1   4  24       80.16       58.72      4.68 o 
   2   4  24      108.76      119.74      5.14 o 
   3   4  24        0.12       -1.94      1.94 o 
  -3   5  24       97.99      103.08      5.01 o 
  -2   5  24       25.37       32.95      4.30 o 
  -1   5  24      101.14      102.94      4.54 o 
   0   5  24       62.19       64.36      8.68 o 
   1   5  24        0.07        3.12      2.10 o 
   2   5  24        3.25        1.63      2.10 o 
  -2   6  24       40.45       42.30      5.19 o 
  -1   6  24        0.33       -1.45      1.83 o 
   0   6  24        6.08        5.26      2.15 o 
   1   6  24        1.29       -1.08      1.78 o 
  -3   0  25      327.03      293.07     11.88 o 
  -1   0  25      193.08      192.24      8.76 o 
   1   0  25      167.82      157.72      5.56 o 
   3   0  25       58.19       65.31      5.79 o 
  -4   1  25        0.09        3.12      2.03 o 
  -3   1  25       39.04       39.47      3.29 o 
  -2   1  25      175.75      183.76      6.14 o 
  -1   1  25      748.42      688.70     15.89 o 
   0   1  25        1.02        4.97      1.42 o 
   1   1  25       58.23       65.87      2.83 o 
   2   1  25       61.90       60.06      3.16 o 
   3   1  25       65.45       60.57      3.72 o 
  -4   2  25        7.86        9.64      2.41 o 
  -3   2  25       55.64       54.59      3.67 o 
  -2   2  25       35.88       37.08      3.25 o 
  -1   2  25        0.17        1.17      1.96 o 
   0   2  25        0.07       -0.94      1.26 o 
   1   2  25      157.45      141.81      4.22 o 
   2   2  25      176.99      181.87      6.34 o 
   3   2  25       34.11       34.22      5.64 o 
  -3   3  25       22.14       24.69      3.04 o 
  -2   3  25       27.64       29.82      4.38 o 
  -1   3  25      434.69      407.38     11.67 o 
   0   3  25      131.09      139.25      5.28 o 
   1   3  25       40.03       54.04      4.53 o 
   2   3  25      138.14      140.09      6.09 o 
   3   3  25        2.23        3.23      2.35 o 
  -3   4  25        0.15       -0.75      1.89 o 
  -2   4  25       20.44       28.27      3.20 o 
  -1   4  25       13.90       16.77      2.41 o 
   0   4  25      306.59      336.11     19.75 o 
   1   4  25       95.05       96.63      6.23 o 
   2   4  25       66.75       66.48      4.14 o 
  -2   5  25        0.07       -1.78      2.82 o 
  -1   5  25        2.73        2.60      1.89 o 
   0   5  25       99.42       85.63      9.28 o 
   1   5  25       15.19       14.60      2.53 o 
   0   6  25       28.56       39.66      3.40 o 
  -2   0  26      307.39      315.34     12.47 o 
   0   0  26       43.73       50.36      8.76 o 
   2   0  26        2.08        0.15      2.97 o 
  -3   1  26        9.44        9.89      2.75 o 
  -2   1  26       13.67       14.10      3.56 o 
  -1   1  26       12.23       16.61      3.41 o 
   0   1  26        3.09        1.90      1.34 o 
   1   1  26      206.07      193.12      5.11 o 
   2   1  26       94.55       92.17      4.34 o 
   3   1  26       33.99       41.44      4.68 o 
  -3   2  26        0.61        0.45      1.89 o 
  -2   2  26       11.80       14.11      2.62 o 
  -1   2  26       72.34       64.90      3.93 o 
   0   2  26       56.92       64.44      3.72 o 
   1   2  26       28.12       32.99      2.54 o 
   2   2  26       13.97       12.71      2.13 o 
  -3   3  26       63.08       71.15      4.29 o 
  -2   3  26        4.85       13.34      4.75 o 
  -1   3  26        4.60        4.01      2.97 o 
   0   3  26       15.72       17.66      3.56 o 
   1   3  26        0.02        0.69      1.83 o 
   2   3  26       55.45       62.06      4.24 o 
  -2   4  26        4.32        5.64      2.97 o 
  -1   4  26      330.16      341.91     13.51 o 
   0   4  26        6.12        7.41      2.28 o 
   1   4  26        0.02        2.10      2.03 o 
  -1   5  26       80.41       90.21      4.45 o 
   0   5  26       18.55       20.82      2.87 o 
  -3   0  27       34.47       36.36      4.90 o 
  -1   0  27      296.03      281.93     11.58 o 
   1   0  27       64.08       72.78      4.14 o 
  -3   1  27       30.21       34.42      3.35 o 
  -2   1  27        4.60        7.93      2.36 o 
  -1   1  27       39.99       51.36      3.72 o 
   0   1  27      126.11      136.05      4.33 o 
   1   1  27      346.10      367.52      7.76 o 
   2   1  27        0.83        1.27      1.81 o 
  -2   2  27       15.33       19.80      3.04 o 
  -1   2  27       43.51       49.25      7.64 o 
   0   2  27        7.89        8.07      2.17 o 
   1   2  27        2.31        2.23      1.72 o 
   2   2  27        0.01        2.19      1.93 o 
  -2   3  27        0.33        5.86      2.33 o 
  -1   3  27        1.92        3.12      2.67 o 
   0   3  27       12.94       13.37      2.67 o 
   1   3  27      192.92      192.34      6.56 o 
  -1   4  27        1.64        6.23      3.27 o 
   0   4  27        8.25        8.98      2.31 o 
  -2   0  28       23.92       25.97      4.45 o 
   0   0  28      240.81      275.97     11.73 o 
  -2   1  28       14.01       12.91      2.62 o 
  -1   1  28        3.32        1.40      2.35 o 
   0   1  28        3.54        4.06      1.94 o 
   1   1  28       11.66       17.22      2.56 o 
  -1   2  28        4.92       14.73      2.72 o 
   0   2  28        2.04        0.94      3.86 o 
   1   2  28       46.06       41.04      3.55 o 
                                                 
